# Supplementary material for: 4-(Phenyl­sulfan­yl)benzene-1,2-dicarbonitrile
Source: Acta Crystallogr Sect E Struct Rep Online. 2010 Oct 30;66(Pt 11):o2970. doi: 10.1107/S1600536810043011 (PMC3009215; doi:10.1107/S1600536810043011)
Supplement: Supplementary file 2 [file e-66-o2970-Isup2.hkl]

# 
# h,k,l, Fc-squared, Fo-squared, sigma(Fo-squared) and status flag 
# 
data_I
_shelx_title ' test in P2(1)/c' 
_shelx_refln_list_code          4 
_shelx_F_calc_maximum      150.03 
_exptl_crystal_F_000       488.00 
_reflns_d_resolution_high  0.8408 
 
loop_ 
 _symmetry_equiv_pos_as_xyz 
 'x, y, z' 
 '-x, y+1/2, -z+1/2' 
 '-x, -y, -z' 
 'x, -y-1/2, z-1/2' 
 
_cell_length_a     7.8515 
_cell_length_b     9.7739 
_cell_length_c    15.6248 
_cell_angle_alpha  90.000 
_cell_angle_beta   91.544 
_cell_angle_gamma  90.000 
 
_shelx_F_squared_multiplier     1.000 
 
loop_ 
 _refln_index_h 
 _refln_index_k 
 _refln_index_l 
 _refln_F_squared_calc 
 _refln_F_squared_meas 
 _refln_F_squared_sigma 
 _refln_observed_status 
   1   0   0     4847.13     4681.04     80.11 o 
   2   0   0     3312.98     3229.94     54.86 o 
   3   0   0      765.32      849.03     15.47 o 
   4   0   0      805.15      789.46     14.90 o 
   5   0   0      347.91      333.79      7.59 o 
   6   0   0      164.18      155.66      4.83 o 
   7   0   0       33.22       30.93      2.20 o 
   8   0   0        0.07        1.15      1.03 o 
   9   0   0        0.71        0.26      1.01 o 
   1   1   0     4766.39     4564.49     55.33 o 
   2   1   0        4.43        1.82      0.25 o 
   3   1   0      816.85      819.70      8.58 o 
   4   1   0      641.78      699.98      7.64 o 
   5   1   0      642.83      637.96      7.28 o 
   6   1   0      158.99      159.61      3.45 o 
   7   1   0      171.52      162.67      8.02 o 
   8   1   0       14.05       15.04      1.29 o 
   9   1   0       18.23       21.87      1.65 o 
   0   2   0      152.46      201.18      2.87 o 
   1   2   0      378.39      424.50      4.59 o 
   2   2   0     1704.16     1676.63     16.84 o 
   3   2   0      144.84      135.34      3.00 o 
   4   2   0        9.43       18.26      0.69 o 
   5   2   0      551.12      580.94      7.32 o 
   6   2   0       30.84       33.64      2.45 o 
   7   2   0      101.32       96.03      4.39 o 
   8   2   0       10.87        8.80      1.10 o 
   9   2   0        9.29        9.50      1.61 o 
   1   3   0      317.54      328.85      3.82 o 
   2   3   0      181.25      191.79      2.17 o 
   3   3   0      674.82      712.12      6.70 o 
   4   3   0     1277.42     1400.55     29.85 o 
   5   3   0       38.26       42.11      1.56 o 
   6   3   0       34.47       30.92      1.52 o 
   7   3   0       16.97       15.06      1.23 o 
   8   3   0        0.45       -0.93      0.66 o 
   9   3   0        1.02        1.83      0.91 o 
   0   4   0      512.89      495.55      6.83 o 
   1   4   0      350.82      316.67      3.33 o 
   2   4   0      772.37      706.41      6.68 o 
   3   4   0       28.35       21.90      0.66 o 
   4   4   0      374.86      387.39      6.23 o 
   5   4   0       97.49       96.58      3.32 o 
   6   4   0      106.80      107.65      2.88 o 
   7   4   0       88.33       81.86      2.72 o 
   8   4   0       59.05       61.07      2.46 o 
   1   5   0        0.04        1.92      0.45 o 
   2   5   0      464.66      478.00      4.91 o 
   3   5   0       15.27       13.25      0.57 o 
   4   5   0       25.54       21.66      0.96 o 
   5   5   0       37.41       27.68      1.40 o 
   6   5   0       43.57       49.31      1.98 o 
   7   5   0       74.19       70.68      2.55 o 
   8   5   0        0.07       -0.75      1.08 o 
   0   6   0      638.84      669.47      9.39 o 
   1   6   0      151.56      169.63      2.32 o 
   2   6   0        4.38        3.24      0.54 o 
   3   6   0      114.71      112.71      1.85 o 
   4   6   0       91.25       80.45      1.94 o 
   5   6   0      163.27      150.99      3.56 o 
   6   6   0        2.89        1.37      0.75 o 
   7   6   0       10.13        8.07      1.14 o 
   1   7   0      156.93      157.15      2.33 o 
   2   7   0        8.90        6.79      0.63 o 
   3   7   0       48.14       42.73      1.17 o 
   4   7   0       22.39       17.81      1.06 o 
   5   7   0       98.88       88.43      2.80 o 
   6   7   0       77.44       76.84      2.68 o 
   7   7   0       19.80       22.24      1.66 o 
   0   8   0      307.93      305.18      5.43 o 
   1   8   0      812.46      812.31      9.11 o 
   2   8   0       39.67       39.35      1.06 o 
   3   8   0      154.73      157.78      3.28 o 
   4   8   0       21.41       22.86      1.43 o 
   5   8   0      101.42      105.78      5.68 o 
   6   8   0        0.12       -0.32      0.71 o 
   1   9   0       67.55       71.82      1.69 o 
   2   9   0       86.19       85.31      1.67 o 
   3   9   0        0.07       -0.23      0.49 o 
   4   9   0       28.28       29.14      1.43 o 
   5   9   0        5.01        7.06      1.12 o 
   0  10   0        0.83       -0.64      0.68 o 
   1  10   0        8.81       14.87      0.90 o 
   2  10   0        3.90        1.90      0.65 o 
   3  10   0        3.28        1.85      0.69 o 
   4  10   0        1.48        1.56      0.71 o 
   1  11   0        2.48        1.76      0.61 o 
   2  11   0        4.19        2.62      0.75 o 
   3  11   0       47.50       44.11      1.83 o 
  -9   1   1       80.87       93.05      3.12 o 
  -8   1   1       48.26       49.13      2.38 o 
  -7   1   1        5.09        4.58      0.81 o 
  -6   1   1        7.20        6.29      0.80 o 
  -5   1   1      328.55      318.08      4.07 o 
  -4   1   1     1255.53     1339.35     12.32 o 
  -3   1   1      845.42      843.09      7.86 o 
  -2   1   1     1424.25     1524.32     12.02 o 
   0   1   1      743.16      722.33      9.04 o 
   1   1   1     2128.39     2129.81     36.33 o 
   2   1   1       33.18       32.46      3.36 o 
   3   1   1      274.57      276.34      3.33 o 
   4   1   1       34.40       34.54      0.94 o 
   5   1   1      152.06      139.60      3.11 o 
   6   1   1      463.19      467.10      5.87 o 
   7   1   1      151.05      155.14      3.64 o 
   8   1   1      124.50      124.19      3.72 o 
   9   1   1       16.24       18.56      2.02 o 
  -9   2   1        3.78        3.35      0.98 o 
  -8   2   1        6.08        4.90      0.93 o 
  -7   2   1       14.56       14.30      1.37 o 
  -6   2   1     1066.06     1004.26     13.89 o 
  -5   2   1      212.51      196.99      3.75 o 
  -4   2   1      931.33      872.43     12.58 o 
  -3   2   1       44.99       60.31      0.92 o 
  -2   2   1       74.36       66.92      0.88 o 
  -1   2   1        1.63       -0.51      0.34 o 
   0   2   1     4855.16     4713.36     40.30 o 
   1   2   1       29.89       32.70      0.66 o 
   2   2   1     7672.92     7405.12     72.88 o 
   3   2   1     1661.73     1719.48     17.37 o 
   4   2   1     1447.54     1407.43     25.37 o 
   5   2   1       84.37       83.99      1.70 o 
   6   2   1      284.22      271.08      4.97 o 
   7   2   1      318.83      305.12      5.71 o 
   8   2   1       21.30       17.97      1.41 o 
   9   2   1        8.67        7.83      2.61 o 
  -9   3   1       35.74       33.52      2.63 o 
  -8   3   1       40.69       37.93      1.92 o 
  -7   3   1       41.13       40.71      2.10 o 
  -6   3   1        2.11        1.33      0.65 o 
  -5   3   1       87.91       83.02      2.25 o 
  -4   3   1       41.01       40.58      0.88 o 
  -3   3   1       35.63       23.86      0.53 o 
  -2   3   1      141.48      138.20      1.34 o 
  -1   3   1      711.88      763.64      6.21 o 
   0   3   1     3822.34     3949.80     33.56 o 
   1   3   1      423.79      453.87      4.35 o 
   2   3   1      376.60      396.66      3.96 o 
   3   3   1       16.53       34.06      1.54 o 
   4   3   1       81.68       99.04      2.09 o 
   5   3   1       19.49       24.14      0.91 o 
   6   3   1      230.91      227.12      4.48 o 
   7   3   1        5.00        4.73      1.15 o 
   8   3   1       11.46       16.63      2.63 o 
  -8   4   1        1.97        3.81      0.92 o 
  -7   4   1       34.98       34.67      1.76 o 
  -6   4   1       33.59       33.61      1.59 o 
  -5   4   1       74.87       79.79      2.27 o 
  -4   4   1        1.55        4.45      0.53 o 
  -3   4   1        6.15        5.41      0.30 o 
  -2   4   1        0.69        0.01      0.14 o 
  -1   4   1      183.84      178.34      2.49 o 
   0   4   1      519.38      511.19      4.96 o 
   1   4   1       45.11       60.02      1.04 o 
   2   4   1        5.51        6.84      0.47 o 
   3   4   1      171.16      166.67      2.51 o 
   4   4   1       27.21       19.69      1.04 o 
   5   4   1       49.25       41.67      1.61 o 
   6   4   1       14.92       13.38      1.11 o 
   7   4   1       86.00       86.60      2.75 o 
   8   4   1        8.85        7.70      1.60 o 
  -8   5   1       28.22       27.96      1.86 o 
  -7   5   1       26.66       31.10      1.72 o 
  -6   5   1        1.55        1.81      0.74 o 
  -5   5   1       68.55       71.78      2.89 o 
  -4   5   1       16.62       15.00      0.82 o 
  -3   5   1       77.25       65.06      1.23 o 
  -2   5   1      934.02      999.23      9.28 o 
  -1   5   1      175.91      156.27      2.41 o 
   0   5   1      344.81      361.87      3.85 o 
   1   5   1        6.72        6.24      0.41 o 
   2   5   1        5.17        8.56      0.57 o 
   3   5   1       12.26       14.54      0.70 o 
   4   5   1       96.42       96.06      1.88 o 
   5   5   1       15.96       16.30      2.18 o 
   6   5   1        8.77        8.41      1.35 o 
   7   5   1       30.30       29.15      1.69 o 
   8   5   1        0.90        2.07      1.18 o 
  -7   6   1       11.69       16.43      1.85 o 
  -6   6   1       81.46       85.12      5.06 o 
  -5   6   1      481.23      500.97      9.14 o 
  -4   6   1       43.98       49.17      1.51 o 
  -3   6   1       37.79       34.12      0.94 o 
  -2   6   1      110.65      100.79      1.67 o 
  -1   6   1     1011.25      997.10      9.40 o 
   0   6   1      639.02      618.23      6.20 o 
   1   6   1     1069.10     1066.46     10.00 o 
   2   6   1      597.58      614.05      5.60 o 
   3   6   1      248.79      248.56      3.16 o 
   4   6   1      292.15      290.81      5.25 o 
   5   6   1      146.71      139.69      4.84 o 
   6   6   1       67.01       70.62      2.48 o 
   7   6   1        0.92        1.28      0.80 o 
  -7   7   1       41.89       45.33      2.24 o 
  -6   7   1       29.11       29.88      2.14 o 
  -5   7   1      265.06      256.85      4.28 o 
  -4   7   1      447.95      451.41      6.13 o 
  -3   7   1       86.38       79.85      2.65 o 
  -2   7   1       15.90       14.14      0.69 o 
  -1   7   1        1.53        3.22      0.50 o 
   0   7   1        7.64        7.83      0.54 o 
   1   7   1        3.61        3.23      0.45 o 
   2   7   1       26.39       24.70      0.81 o 
   3   7   1        9.96        6.12      0.55 o 
   4   7   1        2.30        3.21      1.99 o 
   5   7   1        1.20        1.60      0.74 o 
   6   7   1        3.62        3.72      1.22 o 
   7   7   1       25.60       23.41      1.71 o 
  -6   8   1       50.22       48.11      2.86 o 
  -5   8   1       46.86       52.17      1.86 o 
  -4   8   1       10.94       15.75      1.24 o 
  -3   8   1       40.62       44.36      1.55 o 
  -2   8   1       28.49       32.55      1.30 o 
  -1   8   1       88.90       96.90      1.85 o 
   0   8   1        9.41        8.25      0.63 o 
   1   8   1        0.04        0.54      0.40 o 
   2   8   1      118.51      123.70      2.60 o 
   3   8   1       26.96       26.60      1.74 o 
   4   8   1        1.81        1.36      0.71 o 
   5   8   1       85.75       83.66      2.84 o 
   6   8   1       72.65       73.62      2.79 o 
  -5   9   1        0.51        0.56      0.64 o 
  -4   9   1       19.66       17.33      1.17 o 
  -3   9   1       12.20       10.91      1.12 o 
  -2   9   1        7.70        5.28      0.74 o 
  -1   9   1       37.05       37.15      1.23 o 
   0   9   1       26.01       27.87      1.09 o 
   1   9   1      426.93      428.46      5.12 o 
   2   9   1       34.37       37.26      1.13 o 
   3   9   1       33.74       28.15      1.65 o 
   4   9   1       87.35       76.98      2.70 o 
   5   9   1       91.85       88.44      3.06 o 
  -4  10   1        1.65        1.89      0.71 o 
  -3  10   1        8.77       11.42      1.03 o 
  -2  10   1       38.22       34.78      1.60 o 
  -1  10   1      100.38      102.55      2.14 o 
   0  10   1        4.05        3.49      0.68 o 
   1  10   1       29.32       29.56      1.29 o 
   2  10   1        0.10        0.57      0.43 o 
   3  10   1       40.84       50.29      1.87 o 
   4  10   1       15.11       18.58      1.95 o 
  -2  11   1        0.23        1.58      0.93 o 
  -1  11   1       78.19       82.05      2.01 o 
   0  11   1        8.82       10.72      0.89 o 
   1  11   1       15.36       13.17      1.12 o 
   2  11   1        6.03        5.94      0.91 o 
  -9   0   2       25.22       34.36      2.76 o 
  -8   0   2        4.40        4.65      1.25 o 
  -7   0   2        2.61        2.94      1.07 o 
  -6   0   2       73.65       68.21      2.98 o 
  -5   0   2        7.15        7.28      0.72 o 
  -4   0   2     2691.21     2764.58     34.63 o 
  -3   0   2     3251.30     3382.50     41.81 o 
  -2   0   2     2124.98     2143.01     26.57 o 
   0   0   2      375.61      338.28      6.32 o 
   1   0   2     1563.93     1718.00     29.48 o 
   2   0   2       41.87       33.33      1.19 o 
   3   0   2     1181.90     1190.47     21.19 o 
   4   0   2     1094.60     1047.00     19.25 o 
   5   0   2      717.63      684.98     13.61 o 
   6   0   2     1660.73     1614.97     29.69 o 
   7   0   2        2.31        3.10      1.15 o 
   8   0   2        0.10        0.32      0.91 o 
   9   0   2       29.71       25.54      2.50 o 
  -9   1   2       24.85       24.31      2.04 o 
  -8   1   2      133.10      135.00      3.59 o 
  -7   1   2        3.02        2.54      0.72 o 
  -6   1   2      653.06      617.26      9.16 o 
  -5   1   2       34.79       29.56      0.90 o 
  -4   1   2       73.21       59.82      1.17 o 
  -3   1   2      942.25      999.77      8.19 o 
  -2   1   2      868.66      891.69      7.21 o 
  -1   1   2      122.48      116.22      1.47 o 
   0   1   2      961.27      948.56     12.14 o 
   1   1   2      144.10      152.69      1.83 o 
   2   1   2     1071.57     1121.57     11.38 o 
   3   1   2       33.21       34.99      1.06 o 
   4   1   2        2.11        0.99      0.33 o 
   5   1   2      171.18      155.47      2.51 o 
   6   1   2       37.11       37.33      1.31 o 
   7   1   2      488.05      470.95      7.75 o 
   8   1   2       35.06       40.31      1.92 o 
   9   1   2        3.31        5.30      1.05 o 
  -9   2   2        0.62        0.15      0.70 o 
  -8   2   2        0.62        0.14      0.61 o 
  -7   2   2      110.06      101.43      2.89 o 
  -6   2   2      621.72      581.68      8.83 o 
  -5   2   2       93.02       93.99      1.67 o 
  -4   2   2      194.14      210.99      2.32 o 
  -3   2   2      171.23      177.61      1.91 o 
  -2   2   2      553.97      591.94     12.28 o 
  -1   2   2      451.51      431.06      4.05 o 
   0   2   2     2320.16     2474.05     29.90 o 
   1   2   2     2417.06     2469.83     24.37 o 
   2   2   2      239.75      265.20      3.17 o 
   3   2   2      148.44      135.54      2.49 o 
   4   2   2        1.94        3.82      0.73 o 
   5   2   2       59.34       63.68      1.48 o 
   6   2   2       23.54       23.70      1.36 o 
   7   2   2        7.53        7.70      1.00 o 
   8   2   2        4.15        3.36      0.90 o 
   9   2   2        0.02       -0.16      0.67 o 
  -8   3   2       42.54       44.03      2.07 o 
  -7   3   2      386.09      402.46      7.20 o 
  -6   3   2      154.45      160.50      3.57 o 
  -5   3   2      346.32      321.87      4.40 o 
  -4   3   2        2.41        3.91      0.33 o 
  -3   3   2      308.96      300.85      2.94 o 
  -2   3   2       25.09       24.29      0.89 o 
  -1   3   2     1451.42     1449.93     11.41 o 
   0   3   2       20.28       17.35      0.58 o 
   1   3   2       69.47       66.96      1.03 o 
   2   3   2      121.56      143.96      2.06 o 
   3   3   2       36.01       49.96      4.48 o 
   4   3   2      190.68      189.68      2.80 o 
   5   3   2       25.27       27.31      0.99 o 
   6   3   2        0.00       -0.47      0.53 o 
   7   3   2        3.56        3.97      0.97 o 
   8   3   2       25.74       25.14      1.68 o 
  -8   4   2       41.42       38.40      2.01 o 
  -7   4   2        0.64        0.70      0.64 o 
  -6   4   2      144.17      144.66      3.67 o 
  -5   4   2        0.47        0.54      0.44 o 
  -4   4   2      180.53      182.55      2.44 o 
  -3   4   2      491.42      530.25      4.29 o 
  -2   4   2     2067.18     2167.37     15.57 o 
  -1   4   2     3675.11     3832.19     29.49 o 
   0   4   2      546.07      525.69      5.09 o 
   1   4   2      337.54      315.00      3.52 o 
   2   4   2      717.02      666.99      6.41 o 
   3   4   2       13.01        3.37      0.39 o 
   4   4   2      266.68      243.10      3.79 o 
   5   4   2       94.71       89.76      1.87 o 
   6   4   2      126.17      129.91      3.22 o 
   7   4   2       22.62       25.18      1.53 o 
   8   4   2       26.47       30.90      1.80 o 
  -8   5   2       90.03       94.36      3.16 o 
  -7   5   2        0.42        0.03      0.63 o 
  -6   5   2      230.24      225.39      4.66 o 
  -5   5   2      153.87      139.27      2.70 o 
  -4   5   2      283.30      252.98      3.14 o 
  -3   5   2       94.75       67.72      1.06 o 
  -2   5   2      360.82      348.52      3.30 o 
  -1   5   2      523.52      534.49      5.28 o 
   0   5   2      364.74      373.28      3.96 o 
   1   5   2      212.26      209.97      2.57 o 
   2   5   2      403.02      418.39      4.46 o 
   3   5   2       15.44       18.28      0.99 o 
   4   5   2       16.06       20.07      0.87 o 
   5   5   2        7.54        3.95      0.69 o 
   6   5   2       15.96       15.00      1.22 o 
   7   5   2        0.22        0.93      0.66 o 
   8   5   2       57.63       57.66      2.49 o 
  -7   6   2        5.56        7.56      1.08 o 
  -6   6   2       30.61       30.98      1.98 o 
  -5   6   2       86.77       91.82      2.27 o 
  -4   6   2        3.16        3.04      0.55 o 
  -3   6   2       24.17       23.17      1.00 o 
  -2   6   2        4.35        4.77      0.40 o 
  -1   6   2       24.31       29.62      1.01 o 
   0   6   2        0.28        0.42      0.29 o 
   1   6   2      927.58      925.50      8.84 o 
   2   6   2       19.60       15.29      0.83 o 
   3   6   2      183.10      180.80      3.66 o 
   4   6   2        1.27        1.64      0.56 o 
   5   6   2       11.77       11.93      1.08 o 
   6   6   2      115.67      111.94      3.20 o 
   7   6   2        1.15       -0.44      0.67 o 
  -7   7   2       23.04       24.55      2.98 o 
  -6   7   2        8.04        7.01      1.04 o 
  -5   7   2      375.44      390.48      6.53 o 
  -4   7   2      342.05      335.65      4.94 o 
  -3   7   2      115.01      114.23      2.37 o 
  -2   7   2        1.96        2.66      0.40 o 
  -1   7   2        0.19       -0.04      0.28 o 
   0   7   2        0.96        1.25      0.34 o 
   1   7   2        5.47        7.69      0.57 o 
   2   7   2        1.61        3.22      0.45 o 
   3   7   2       39.97       33.84      1.29 o 
   4   7   2       10.49        7.51      0.93 o 
   5   7   2        0.00       -0.25      0.62 o 
   6   7   2       11.26       12.96      1.34 o 
   7   7   2       22.11       22.17      3.63 o 
  -6   8   2        4.83        4.07      2.79 o 
  -5   8   2      119.57      126.82      3.18 o 
  -4   8   2       20.72       20.98      1.18 o 
  -3   8   2       12.50       12.77      0.93 o 
  -2   8   2       47.31       45.33      1.24 o 
  -1   8   2        5.31        4.42      0.66 o 
   0   8   2      194.97      182.76      3.24 o 
   1   8   2      426.03      418.73      4.88 o 
   2   8   2      187.43      175.93      3.03 o 
   3   8   2       65.89       66.29      1.60 o 
   4   8   2      106.32      110.12      3.13 o 
   5   8   2      223.47      243.08      5.22 o 
   6   8   2       77.35       88.60      3.08 o 
  -5   9   2        1.76        2.29      0.73 o 
  -4   9   2        9.17        9.72      1.39 o 
  -3   9   2       79.08       76.82      2.13 o 
  -2   9   2      185.26      188.87      3.47 o 
  -1   9   2      146.51      151.56      2.54 o 
   0   9   2        0.59        1.21      0.52 o 
   1   9   2       68.47       63.64      2.33 o 
   2   9   2       34.76       40.30      1.31 o 
   3   9   2        0.53        1.15      0.60 o 
   4   9   2        1.06        0.92      0.76 o 
   5   9   2       12.02        9.13      1.74 o 
  -4  10   2        2.81        5.28      0.87 o 
  -3  10   2       36.37       42.44      1.71 o 
  -2  10   2       41.04       51.08      1.80 o 
  -1  10   2        2.52        0.78      0.51 o 
   0  10   2      127.47      119.49      2.33 o 
   1  10   2        0.78        2.00      0.56 o 
   2  10   2      102.91      107.66      2.02 o 
   3  10   2       39.05       50.73      2.95 o 
   4  10   2       34.71       40.78      3.80 o 
  -2  11   2        8.01        8.50      0.99 o 
  -1  11   2      124.31      134.62      3.09 o 
   0  11   2       13.67       15.06      1.12 o 
   1  11   2        1.98        1.33      0.60 o 
   2  11   2        0.87        0.12      0.65 o 
  -9   1   3       11.66       14.39      1.44 o 
  -8   1   3        0.14        1.09      0.67 o 
  -7   1   3       24.34       23.35      1.39 o 
  -6   1   3       41.45       43.51      1.22 o 
  -5   1   3      202.85      201.99      2.70 o 
  -4   1   3     1514.75     1617.87     14.74 o 
  -3   1   3     2707.52     2838.61     22.19 o 
  -2   1   3       58.31       67.46      0.99 o 
  -1   1   3     1265.71     1246.73      9.86 o 
   0   1   3        0.08        0.04      0.15 o 
   1   1   3    22509.58    19652.08    202.16 o 
   2   1   3      795.31      827.26      9.13 o 
   3   1   3       74.16       79.25      1.41 o 
   4   1   3      742.49      806.66      8.80 o 
   5   1   3        8.82       11.93      0.74 o 
   6   1   3       49.18       47.36      1.87 o 
   7   1   3       68.66       57.99      2.39 o 
   8   1   3       33.64       36.84      1.86 o 
   9   1   3        3.43        3.70      1.01 o 
  -9   2   3        1.33        1.72      1.09 o 
  -8   2   3       20.93       24.62      1.59 o 
  -7   2   3        5.01        2.37      0.71 o 
  -6   2   3       49.05       50.84      1.33 o 
  -5   2   3        1.28        1.96      0.38 o 
  -4   2   3       21.51       31.23      0.73 o 
  -3   2   3       87.73       97.77      1.27 o 
  -2   2   3      219.87      199.67      2.02 o 
  -1   2   3     2121.95     2241.45     19.43 o 
   0   2   3    19830.14    18367.83    201.81 o 
   1   2   3     1751.33     1774.24     17.68 o 
   2   2   3      127.73      100.52      1.55 o 
   3   2   3        6.38        4.43      0.93 o 
   4   2   3      802.10      763.08     10.35 o 
   5   2   3      614.06      637.05      9.14 o 
   6   2   3      341.86      347.16      4.76 o 
   7   2   3       22.96       22.81      2.23 o 
   8   2   3       10.10       12.23      2.23 o 
   9   2   3        0.02       -0.35      0.69 o 
  -8   3   3      116.89      110.76      3.28 o 
  -7   3   3      199.30      184.31      4.14 o 
  -6   3   3      818.24      770.63     10.44 o 
  -5   3   3      229.04      219.09      2.74 o 
  -4   3   3       63.10       57.49      1.04 o 
  -3   3   3      672.72      644.09      6.26 o 
  -2   3   3      482.73      461.80      4.08 o 
  -1   3   3      546.51      496.80      3.86 o 
   0   3   3       63.60       54.24      1.02 o 
   1   3   3     1469.28     1509.55     15.56 o 
   2   3   3     1325.75     1407.70     14.40 o 
   3   3   3       99.72       91.69      1.93 o 
   4   3   3      177.99      193.50      6.56 o 
   5   3   3        6.25        7.13      0.60 o 
   6   3   3        5.47        5.42      0.81 o 
   7   3   3        1.90        2.26      0.72 o 
   8   3   3        1.67        1.43      0.73 o 
  -8   4   3        0.28        0.75      0.77 o 
  -7   4   3       51.43       49.25      2.10 o 
  -6   4   3      128.67      129.61      3.21 o 
  -5   4   3       53.79       55.51      1.34 o 
  -4   4   3       61.10       56.18      1.07 o 
  -3   4   3      396.10      408.55      4.64 o 
  -2   4   3      235.35      234.15      2.34 o 
  -1   4   3      430.05      488.49      3.89 o 
   0   4   3       25.06       22.03      1.19 o 
   1   4   3      104.43      108.78      1.77 o 
   2   4   3      166.85      163.06      2.42 o 
   3   4   3      261.50      287.94      3.80 o 
   4   4   3        0.96        0.68      0.30 o 
   5   4   3       86.84       90.98      1.93 o 
   6   4   3       19.09       17.29      1.21 o 
   7   4   3        0.46        1.16      0.80 o 
   8   4   3       19.34       18.80      1.79 o 
  -8   5   3        0.39       -0.35      0.70 o 
  -7   5   3       14.76       17.77      1.41 o 
  -6   5   3       21.39       20.88      1.37 o 
  -5   5   3      222.53      225.95      3.65 o 
  -4   5   3       56.39       62.01      1.35 o 
  -3   5   3      100.48      105.20      1.47 o 
  -2   5   3       49.63       45.47      0.86 o 
  -1   5   3      150.04      162.65      1.64 o 
   0   5   3      749.79      794.91      7.55 o 
   1   5   3       27.20       25.11      0.74 o 
   2   5   3       79.74       84.07      1.67 o 
   3   5   3       73.46       69.25      1.77 o 
   4   5   3      146.04      128.06      9.39 o 
   5   5   3        6.84        3.74      0.73 o 
   6   5   3        9.23        8.79      1.95 o 
   7   5   3        5.45        5.12      0.94 o 
   8   5   3        2.17        2.90      0.96 o 
  -7   6   3        7.70        7.92      1.13 o 
  -6   6   3       54.99       56.40      1.82 o 
  -5   6   3       15.07       14.89      1.38 o 
  -4   6   3        0.37        0.71      0.58 o 
  -3   6   3       10.99        8.79      0.67 o 
  -2   6   3       65.75       54.28      0.99 o 
  -1   6   3        9.79        6.56      0.75 o 
   0   6   3        8.36        5.29      0.44 o 
   1   6   3      461.09      434.95      4.71 o 
   2   6   3      148.80      140.87      2.13 o 
   3   6   3      163.46      155.86      2.67 o 
   4   6   3      226.09      220.47      4.96 o 
   5   6   3      276.53      264.04      5.14 o 
   6   6   3      124.85      108.78      3.36 o 
   7   6   3       99.57      107.02      3.30 o 
  -7   7   3       60.39       67.98      2.69 o 
  -6   7   3       24.47       26.75      1.33 o 
  -5   7   3       53.23       57.69      1.85 o 
  -4   7   3       79.74       84.19      2.53 o 
  -3   7   3       47.65       46.35      1.46 o 
  -2   7   3      476.98      465.47      5.09 o 
  -1   7   3      279.21      278.65      4.03 o 
   0   7   3      176.19      171.20      2.47 o 
   1   7   3      426.95      453.16      5.03 o 
   2   7   3      611.04      631.37      6.63 o 
   3   7   3        8.35       10.62      0.92 o 
   4   7   3       37.41       43.33      1.84 o 
   5   7   3        9.33       14.38      1.90 o 
   6   7   3       91.87       90.24      4.52 o 
   7   7   3        3.65        3.27      0.99 o 
  -6   8   3        0.12       -0.82      0.55 o 
  -5   8   3        8.72        9.48      0.93 o 
  -4   8   3       62.73       60.39      1.86 o 
  -3   8   3        2.17        2.55      0.61 o 
  -2   8   3       24.95       26.00      1.22 o 
  -1   8   3        0.70        0.27      0.36 o 
   0   8   3        0.57        1.06      0.42 o 
   1   8   3       64.89       61.55      1.50 o 
   2   8   3      231.70      228.09      3.25 o 
   3   8   3       21.14       22.55      1.89 o 
   4   8   3        7.10        7.72      0.99 o 
   5   8   3       93.46      104.98      3.20 o 
   6   8   3       11.34       10.28      2.26 o 
  -5   9   3       26.27       26.55      1.43 o 
  -4   9   3       51.66       50.35      1.97 o 
  -3   9   3       95.38       90.68      2.33 o 
  -2   9   3       80.36       73.46      2.62 o 
  -1   9   3        7.45        6.37      0.65 o 
   0   9   3        0.04       -0.37      0.39 o 
   1   9   3       16.86       14.55      0.86 o 
   2   9   3       49.14       46.62      1.40 o 
   3   9   3        4.05        3.00      0.64 o 
   4   9   3        0.80        0.49      1.27 o 
   5   9   3       27.89       21.26      1.63 o 
  -4  10   3        6.01        4.90      1.07 o 
  -3  10   3        9.48        8.24      1.19 o 
  -2  10   3        0.50        1.41      0.79 o 
  -1  10   3      126.75      125.55      2.78 o 
   0  10   3      101.05      100.72      2.15 o 
   1  10   3      159.84      151.03      2.70 o 
   2  10   3       37.13       36.29      1.33 o 
   3  10   3       19.03       23.65      1.61 o 
   4  10   3       38.59       35.20      2.03 o 
  -2  11   3        0.42        3.02      1.39 o 
  -1  11   3        3.65        2.18      0.91 o 
   0  11   3       46.45       53.77      1.93 o 
   1  11   3        3.32        7.74      0.97 o 
   2  11   3       22.43       25.33      2.12 o 
  -9   0   4       17.66       17.00      2.09 o 
  -8   0   4       61.85       67.02      3.44 o 
  -7   0   4       17.48       20.38      1.78 o 
  -6   0   4        7.22        6.18      0.79 o 
  -5   0   4       32.40       41.82      1.51 o 
  -4   0   4        0.24       -0.20      0.29 o 
  -3   0   4     2248.70     2577.24     32.17 o 
  -2   0   4      363.88      327.60     29.90 o 
  -1   0   4     1605.67     1647.50     23.46 o 
   0   0   4     3654.43     3710.79     52.61 o 
   1   0   4       68.20       60.58      2.84 o 
   2   0   4     4153.56     3998.04     48.12 o 
   3   0   4       21.70       20.88      1.15 o 
   4   0   4      173.49      147.88      3.97 o 
   5   0   4       41.26       48.81      1.63 o 
   6   0   4      799.73      805.83     11.47 o 
   7   0   4      872.13      868.45     12.52 o 
   8   0   4      163.50      162.50      5.70 o 
   9   0   4       34.55       31.48      2.68 o 
  -9   1   4       81.37       90.76      3.12 o 
  -8   1   4       12.54       12.39      1.56 o 
  -7   1   4      102.27      102.06      2.06 o 
  -6   1   4        1.48        0.69      0.36 o 
  -5   1   4      562.83      523.68      5.60 o 
  -4   1   4      114.40      112.30      1.48 o 
  -3   1   4      959.44      919.59      8.59 o 
  -2   1   4        5.12        4.11      0.22 o 
  -1   1   4       80.22       76.61      1.16 o 
   0   1   4     4566.00     4430.04     75.60 o 
   1   1   4     8416.53     8229.11     84.11 o 
   2   1   4      710.37      704.52      7.46 o 
   3   1   4     2098.31     2090.89     21.04 o 
   4   1   4      116.09      107.39      1.89 o 
   5   1   4       14.62       18.06      1.07 o 
   6   1   4      119.10      125.46      2.46 o 
   7   1   4       20.63       27.20      1.59 o 
   8   1   4        0.02        1.76      0.83 o 
   9   1   4        2.11        4.68      1.00 o 
  -9   2   4        0.52        2.41      0.91 o 
  -8   2   4        5.92        2.88      0.87 o 
  -7   2   4       43.18       35.05      1.38 o 
  -6   2   4        4.29        2.89      0.50 o 
  -5   2   4      107.41      101.22      1.56 o 
  -4   2   4       56.29       57.07      1.03 o 
  -3   2   4       41.03       40.61      0.88 o 
  -2   2   4      377.71      394.94      3.54 o 
  -1   2   4      689.21      733.43      6.05 o 
   0   2   4     8716.99     8788.60     86.61 o 
   1   2   4     2813.53     2906.39     28.66 o 
   2   2   4      130.80      122.30      2.34 o 
   3   2   4        1.25        2.64      0.34 o 
   4   2   4       28.21       22.81      0.84 o 
   5   2   4        4.89        5.16      0.53 o 
   6   2   4        0.89        1.36      0.67 o 
   7   2   4        0.00       -0.84      0.56 o 
   8   2   4        1.03        0.56      0.69 o 
  -8   3   4       31.70       35.37      1.89 o 
  -7   3   4       40.14       41.75      1.53 o 
  -6   3   4       11.31       11.00      0.73 o 
  -5   3   4      443.05      445.40      4.41 o 
  -4   3   4      641.91      653.83      5.86 o 
  -3   3   4      578.74      605.16      8.70 o 
  -2   3   4        0.13        0.02      0.13 o 
  -1   3   4        1.15        0.29      0.14 o 
   0   3   4      699.99      731.19      6.75 o 
   1   3   4      210.19      201.72      2.62 o 
   2   3   4       31.79       33.15      0.87 o 
   3   3   4      557.95      545.00      6.24 o 
   4   3   4        3.07        3.32      0.43 o 
   5   3   4       25.84       30.77      1.36 o 
   6   3   4       17.39       20.69      1.02 o 
   7   3   4        0.69        0.47      0.62 o 
   8   3   4        0.30       -0.06      0.67 o 
  -8   4   4       18.53       16.05      1.41 o 
  -7   4   4        6.88        7.62      1.01 o 
  -6   4   4      229.67      230.26      3.27 o 
  -5   4   4      525.63      515.89      5.03 o 
  -4   4   4        1.63        1.19      0.28 o 
  -3   4   4       30.76       37.63      0.83 o 
  -2   4   4       27.99       35.49      0.88 o 
  -1   4   4      674.56      701.78      5.96 o 
   0   4   4     1878.82     1981.08     17.45 o 
   1   4   4        4.20        8.36      0.49 o 
   2   4   4      297.53      307.53      3.91 o 
   3   4   4      325.27      327.30      4.22 o 
   4   4   4      436.05      417.94      6.13 o 
   5   4   4      252.38      257.08      4.75 o 
   6   4   4       31.14       33.21      2.38 o 
   7   4   4       29.95       30.39      1.70 o 
   8   4   4       10.48       10.65      2.05 o 
  -8   5   4       11.72       12.71      1.35 o 
  -7   5   4       26.87       28.48      1.66 o 
  -6   5   4       27.22       26.33      1.23 o 
  -5   5   4      385.88      383.26      4.07 o 
  -4   5   4      893.17      876.99      7.72 o 
  -3   5   4      147.59      135.91      2.00 o 
  -2   5   4       40.40       34.38      0.66 o 
  -1   5   4        9.51       21.70      0.52 o 
   0   5   4      785.31      763.82      7.25 o 
   1   5   4      419.98      418.07      5.07 o 
   2   5   4       62.55       55.72      1.33 o 
   3   5   4       56.29       67.50      1.55 o 
   4   5   4       60.05       62.68      1.58 o 
   5   5   4      185.38      162.74     14.58 o 
   6   5   4       53.51       53.00      3.19 o 
   7   5   4        4.84        5.94      0.99 o 
   8   5   4       10.90        8.44      1.19 o 
  -7   6   4        4.32        3.94      0.94 o 
  -6   6   4        0.03        0.26      0.50 o 
  -5   6   4       27.14       28.48      1.27 o 
  -4   6   4        1.47        1.12      0.43 o 
  -3   6   4      133.90      131.88      2.42 o 
  -2   6   4        7.98        7.38      0.41 o 
  -1   6   4      241.00      257.45      3.12 o 
   0   6   4       55.46       58.41      1.22 o 
   1   6   4      179.71      184.39      2.88 o 
   2   6   4       90.62       89.23      1.63 o 
   3   6   4        5.93        4.67      0.56 o 
   4   6   4        5.25        5.95      0.65 o 
   5   6   4       35.82       38.43      1.74 o 
   6   6   4        1.40        0.18      0.62 o 
   7   6   4        3.61        7.31      1.25 o 
  -7   7   4        3.01        3.71      1.00 o 
  -6   7   4        0.01        0.09      0.59 o 
  -5   7   4        0.01       -0.27      0.78 o 
  -4   7   4       51.42       53.66      1.66 o 
  -3   7   4        0.07       -0.33      0.32 o 
  -2   7   4       49.65       43.80      4.56 o 
  -1   7   4       65.43       61.07      1.47 o 
   0   7   4       86.47       80.53      1.58 o 
   1   7   4      361.94      356.98      4.83 o 
   2   7   4      371.30      386.39      8.91 o 
   3   7   4        1.95        0.64      0.45 o 
   4   7   4       10.05        8.08      0.76 o 
   5   7   4        0.85        1.80      0.71 o 
   6   7   4        3.62        2.27      0.85 o 
   7   7   4        0.04        0.23      0.95 o 
  -6   8   4       10.48       10.42      1.35 o 
  -5   8   4        1.59        2.21      0.89 o 
  -4   8   4        7.30        8.85      0.85 o 
  -3   8   4       15.08       14.47      0.95 o 
  -2   8   4        7.87        6.04      0.91 o 
  -1   8   4      144.25      132.41      4.99 o 
   0   8   4        0.75        2.64      0.48 o 
   1   8   4      211.55      193.22      3.29 o 
   2   8   4       27.52       36.43      1.37 o 
   3   8   4        4.41        4.44      0.67 o 
   4   8   4       42.62       42.40      1.55 o 
   5   8   4       67.09       71.30      4.66 o 
   6   8   4       65.63       66.99      4.84 o 
  -5   9   4       69.23       74.82      2.94 o 
  -4   9   4      113.71      131.51      3.79 o 
  -3   9   4        4.18        6.37      1.04 o 
  -2   9   4       38.98       54.00      2.22 o 
  -1   9   4       58.75       68.75      1.93 o 
   0   9   4      122.01      138.74      2.43 o 
   1   9   4        9.21       13.54      0.97 o 
   2   9   4       34.66       42.22      1.52 o 
   3   9   4       12.31       18.85      1.11 o 
   4   9   4       26.40       32.73      3.56 o 
   5   9   4        0.10        0.99      1.45 o 
  -4  10   4       14.92       14.15      1.47 o 
  -3  10   4        2.16        0.74      0.77 o 
  -2  10   4       22.13       20.90      1.61 o 
  -1  10   4       52.85       55.64      2.37 o 
   0  10   4        7.14       10.87      1.00 o 
   1  10   4        0.48        0.54      0.71 o 
   2  10   4        7.56        9.42      0.97 o 
   3  10   4        0.95        1.76      0.83 o 
   4  10   4       23.32       24.89      2.60 o 
  -2  11   4        9.07        5.84      1.14 o 
  -1  11   4        4.44        2.82      0.98 o 
   0  11   4        2.75        3.69      1.06 o 
   1  11   4        0.47       -0.05      1.38 o 
   2  11   4        0.16       -0.95      0.73 o 
  -9   1   5        6.61        5.22      1.04 o 
  -8   1   5       10.56       10.73      0.96 o 
  -7   1   5       36.13       39.46      1.27 o 
  -6   1   5       73.82       73.75      1.60 o 
  -5   1   5       18.35       15.20      0.71 o 
  -4   1   5       10.56       13.10      0.49 o 
  -3   1   5     1600.95     1605.35     14.44 o 
  -2   1   5     1075.46     1115.16     10.14 o 
  -1   1   5      839.89      836.63      6.21 o 
   0   1   5      344.42      343.18      3.89 o 
   1   1   5      515.32      591.70      7.86 o 
   2   1   5      798.12      809.86     11.19 o 
   3   1   5      800.77      829.38      8.92 o 
   4   1   5      112.71      106.74      1.94 o 
   5   1   5      135.01      128.27      2.33 o 
   6   1   5       36.94       35.47      3.13 o 
   7   1   5      316.87      321.41      7.56 o 
   8   1   5        7.82        5.29      0.81 o 
  -8   2   5      121.65      116.60      3.47 o 
  -7   2   5      209.89      201.82      3.12 o 
  -6   2   5        5.55        4.11      0.53 o 
  -5   2   5      194.41      179.73      2.24 o 
  -4   2   5      106.81      125.79      1.89 o 
  -3   2   5       69.09       80.78      1.16 o 
  -2   2   5        1.44        1.98      0.29 o 
  -1   2   5       13.26       15.24      0.39 o 
   0   2   5        8.64        8.37      0.29 o 
   1   2   5      127.06      129.55      1.90 o 
   2   2   5      481.57      488.36      6.54 o 
   3   2   5       42.38       34.71      1.17 o 
   4   2   5        0.48        0.54      0.31 o 
   5   2   5       54.94       53.57      1.43 o 
   6   2   5      137.04      152.21      2.80 o 
   7   2   5       55.84       57.23      1.76 o 
   8   2   5        0.57        0.11      0.72 o 
  -8   3   5       13.07       10.54      1.18 o 
  -7   3   5       15.20       12.84      0.82 o 
  -6   3   5      120.26      121.49      2.43 o 
  -5   3   5      871.76      831.71      7.43 o 
  -4   3   5      734.85      704.58      7.10 o 
  -3   3   5      452.32      431.42      4.02 o 
  -2   3   5      877.50      881.80      8.18 o 
  -1   3   5        1.03        1.72      0.31 o 
   0   3   5     2686.87     2792.00     27.70 o 
   1   3   5       36.96       32.13      0.82 o 
   2   3   5        2.99        1.63      0.30 o 
   3   3   5      131.86      133.47      2.17 o 
   4   3   5      226.90      209.87      3.12 o 
   5   3   5       75.73       79.19      1.80 o 
   6   3   5       12.35       10.88      0.81 o 
   7   3   5       47.65       48.89      3.81 o 
   8   3   5        8.42        8.70      1.17 o 
  -8   4   5        5.34        7.85      1.18 o 
  -7   4   5        0.47        0.09      0.69 o 
  -6   4   5      415.07      428.45      4.53 o 
  -5   4   5       80.80       75.09      1.43 o 
  -4   4   5       92.82       84.84      1.75 o 
  -3   4   5      345.57      329.39      3.30 o 
  -2   4   5       57.58       62.11      1.01 o 
  -1   4   5      411.53      451.91      4.08 o 
   0   4   5       38.24       51.41      1.53 o 
   1   4   5      955.75      965.63     10.27 o 
   2   4   5       17.78       17.10      0.71 o 
   3   4   5        9.30        9.48      0.60 o 
   4   4   5        0.09       -0.05      0.46 o 
   5   4   5       33.62       32.64      1.21 o 
   6   4   5        1.43        0.70      0.55 o 
   7   4   5        7.82        8.20      1.05 o 
   8   4   5        0.35        0.54      0.75 o 
  -8   5   5        3.01        3.26      0.99 o 
  -7   5   5       62.85       65.24      2.47 o 
  -6   5   5       39.06       42.09      1.34 o 
  -5   5   5      839.48      852.77      7.73 o 
  -4   5   5      752.53      744.01      6.73 o 
  -3   5   5      286.49      291.65      3.08 o 
  -2   5   5       49.94       46.05      0.89 o 
  -1   5   5      499.33      499.91      4.54 o 
   0   5   5       18.92       18.27      0.78 o 
   1   5   5      549.57      550.48      6.41 o 
   2   5   5       78.83       80.94      2.45 o 
   3   5   5        0.90        2.58      0.43 o 
   4   5   5       68.36       65.45      1.65 o 
   5   5   5        1.79        1.73      0.59 o 
   6   5   5        0.90        0.63      0.60 o 
   7   5   5       36.05       35.67      1.87 o 
  -7   6   5       26.62       31.28      2.84 o 
  -6   6   5        6.18        7.69      0.82 o 
  -5   6   5        4.80        4.56      0.58 o 
  -4   6   5      231.26      226.86      3.10 o 
  -3   6   5       79.71       77.17      1.51 o 
  -2   6   5       10.75       12.12      0.80 o 
  -1   6   5      177.97      171.04      2.74 o 
   0   6   5       77.40       67.30      1.53 o 
   1   6   5      278.95      250.89      3.59 o 
   2   6   5      175.34      155.97      2.34 o 
   3   6   5       11.08        7.76      0.66 o 
   4   6   5       85.90       80.29      1.91 o 
   5   6   5       13.06       14.00      0.93 o 
   6   6   5       12.84       17.43      1.74 o 
   7   6   5       10.60       14.30      1.37 o 
  -7   7   5        0.22       -0.42      1.07 o 
  -6   7   5       44.19       43.84      2.16 o 
  -5   7   5       77.55       77.82      2.74 o 
  -4   7   5      119.34      115.63      3.24 o 
  -3   7   5      165.86      162.03      3.90 o 
  -2   7   5      167.09      169.13      3.88 o 
  -1   7   5      264.28      262.17      3.86 o 
   0   7   5       28.89       31.90      1.70 o 
   1   7   5        0.09       -0.33      0.39 o 
   2   7   5      649.41      640.60      7.75 o 
   3   7   5      258.04      260.26      6.50 o 
   4   7   5       89.14      101.05      3.42 o 
   5   7   5        6.17       11.30      1.36 o 
   6   7   5        0.00       -0.29      0.69 o 
  -6   8   5        0.03        0.06      0.74 o 
  -5   8   5       62.35       61.26      4.55 o 
  -4   8   5        0.19        0.23      0.60 o 
  -3   8   5        2.56        1.84      0.71 o 
  -2   8   5        5.06        3.56      0.77 o 
  -1   8   5       77.00       74.40      2.45 o 
   0   8   5       27.88       23.70      1.40 o 
   1   8   5       53.49       57.34      1.66 o 
   2   8   5      313.65      307.11      4.57 o 
   3   8   5       12.98       15.13      0.96 o 
   4   8   5        1.84        2.71      0.63 o 
   5   8   5        9.76        8.29      1.13 o 
   6   8   5        1.27        0.88      0.85 o 
  -5   9   5        0.03       -0.60      0.81 o 
  -4   9   5       37.20       37.92      2.43 o 
  -3   9   5       11.09       11.16      1.23 o 
  -2   9   5        1.91        3.08      1.17 o 
  -1   9   5        0.12       -0.38      0.65 o 
   0   9   5        6.51        8.59      1.06 o 
   1   9   5       30.75       31.97      1.73 o 
   2   9   5       13.11       13.61      1.02 o 
   3   9   5        0.33        0.90      0.79 o 
   4   9   5        3.66        3.93      1.43 o 
   5   9   5        0.81        0.08      1.15 o 
  -4  10   5        0.74        1.35      0.84 o 
  -3  10   5        8.17        5.94      1.12 o 
  -2  10   5        0.97       -0.45      0.68 o 
  -1  10   5        3.35        5.51      1.09 o 
   0  10   5        9.27        8.65      1.19 o 
   1  10   5       39.36       33.85      2.76 o 
   2  10   5       13.99       10.17      1.01 o 
   3  10   5        4.26        4.06      1.00 o 
  -1  11   5       83.49       92.12      3.25 o 
   0  11   5       19.26       23.32      1.78 o 
   1  11   5        8.61       12.85      1.65 o 
  -8   0   6       59.00       65.30      2.52 o 
  -7   0   6        4.07        2.36      1.26 o 
  -6   0   6       11.22       16.43      1.11 o 
  -5   0   6      335.75      322.37      7.92 o 
  -4   0   6        0.27        2.49      0.50 o 
  -3   0   6      353.14      388.03      4.55 o 
  -2   0   6     1347.60     1446.23     14.87 o 
  -1   0   6     1065.88     1125.03     18.61 o 
   0   0   6       64.18       58.66      1.16 o 
   1   0   6      501.34      547.29      7.26 o 
   2   0   6      315.10      323.06      4.77 o 
   3   0   6      143.13      150.45      2.85 o 
   4   0   6       92.54       99.40      2.36 o 
   5   0   6      325.82      339.82      5.70 o 
   6   0   6        6.62        9.01      0.95 o 
   7   0   6      126.37      119.56      3.79 o 
   8   0   6       62.61       43.53      2.31 o 
  -8   1   6       43.03       43.80      1.48 o 
  -7   1   6        0.55        0.10      0.37 o 
  -6   1   6      524.22      457.53      5.28 o 
  -5   1   6       16.33       17.03      0.77 o 
  -4   1   6      715.54      715.09      7.07 o 
  -3   1   6     1349.08     1449.12     11.72 o 
  -2   1   6      495.50      502.66      4.44 o 
  -1   1   6      280.03      277.63      2.52 o 
   0   1   6      153.51      135.44      1.90 o 
   1   1   6     1164.30     1180.69     12.02 o 
   2   1   6       13.83       19.48      0.65 o 
   3   1   6       11.65        8.17      0.52 o 
   4   1   6       12.61       18.60      0.81 o 
   5   1   6       70.13       72.70      1.72 o 
   6   1   6       75.92       71.89      2.22 o 
   7   1   6      109.85      110.45      2.23 o 
   8   1   6       30.06       29.82      1.46 o 
  -8   2   6        0.11        0.27      0.71 o 
  -7   2   6       22.17       19.11      0.95 o 
  -6   2   6       14.51       14.25      0.78 o 
  -5   2   6       34.58       29.36      1.23 o 
  -4   2   6      182.08      180.94      2.15 o 
  -3   2   6       21.12       24.24      0.63 o 
  -2   2   6        3.82        3.61      0.25 o 
  -1   2   6      380.51      409.13      3.59 o 
   0   2   6      278.00      260.14      5.17 o 
   1   2   6       73.48       84.74      1.18 o 
   2   2   6      120.68      121.26      1.87 o 
   3   2   6      488.34      532.45      6.14 o 
   4   2   6        2.12        1.11      0.35 o 
   5   2   6        3.15        3.56      0.53 o 
   6   2   6        0.52        0.67      0.59 o 
   7   2   6       45.69       45.94      1.62 o 
   8   2   6        2.37        0.95      0.84 o 
  -8   3   6        0.75       -0.14      0.80 o 
  -7   3   6        0.08       -0.10      0.39 o 
  -6   3   6       32.86       33.65      1.14 o 
  -5   3   6       90.86       88.78      1.95 o 
  -4   3   6       33.03       33.58      0.84 o 
  -3   3   6       74.77       75.20      1.18 o 
  -2   3   6       36.97       39.92      0.75 o 
  -1   3   6     1012.21     1083.52      9.85 o 
   0   3   6     1863.08     1969.23     19.82 o 
   1   3   6     3801.44     3746.29     36.99 o 
   2   3   6     1030.18     1039.37     10.99 o 
   3   3   6        5.68        7.27      0.53 o 
   4   3   6       71.31       79.84      1.71 o 
   5   3   6        0.58        0.23      0.37 o 
   6   3   6       13.51       11.07      0.84 o 
   7   3   6        0.72       -0.22      0.84 o 
   8   3   6        0.76       -0.33      0.68 o 
  -8   4   6       48.54       52.14      2.40 o 
  -7   4   6      180.97      186.37      3.04 o 
  -6   4   6      434.71      436.17      4.61 o 
  -5   4   6      211.86      210.08      3.01 o 
  -4   4   6      127.95      130.25      1.82 o 
  -3   4   6       76.27       72.94      1.34 o 
  -2   4   6      110.27      112.33      3.47 o 
  -1   4   6      114.30      108.90      1.54 o 
   0   4   6      196.88      201.35      2.38 o 
   1   4   6      323.57      294.71      3.76 o 
   2   4   6       51.33       55.54      1.28 o 
   3   4   6       75.68       73.99      1.60 o 
   4   4   6      187.47      179.14      2.92 o 
   5   4   6      364.00      357.47      4.94 o 
   6   4   6      164.52      159.23      3.78 o 
   7   4   6        8.21        9.68      1.62 o 
   8   4   6       13.72       15.60      1.43 o 
  -7   5   6       24.09       25.15      1.70 o 
  -6   5   6       80.96       79.45      2.13 o 
  -5   5   6      226.25      235.64      3.25 o 
  -4   5   6        7.86        8.61      0.56 o 
  -3   5   6      235.45      229.23      2.60 o 
  -2   5   6      712.30      727.33      8.05 o 
  -1   5   6      611.75      580.33      5.21 o 
   0   5   6      114.10      106.43      1.59 o 
   1   5   6      327.47      327.78      4.23 o 
   2   5   6      377.47      366.93      4.71 o 
   3   5   6      154.04      151.11      2.59 o 
   4   5   6       35.92       40.69      1.67 o 
   5   5   6       27.89       29.33      1.20 o 
   6   5   6       55.00       55.97      1.75 o 
   7   5   6       51.75       48.62      2.14 o 
  -7   6   6        7.54        9.41      1.85 o 
  -6   6   6        6.29        3.95      0.88 o 
  -5   6   6      212.06      214.41      3.73 o 
  -4   6   6      276.79      269.57      4.54 o 
  -3   6   6       39.93       36.21      1.25 o 
  -2   6   6       44.65       48.29      1.36 o 
  -1   6   6       70.34       70.64      2.13 o 
   0   6   6      362.75      341.27      4.47 o 
   1   6   6      180.85      165.44      2.70 o 
   2   6   6      133.39      130.57      2.11 o 
   3   6   6      132.45      135.64      2.54 o 
   4   6   6       34.64       32.84      1.25 o 
   5   6   6       34.60       36.36      1.80 o 
   6   6   6        1.92        1.77      0.76 o 
   7   6   6        4.45        4.19      0.99 o 
  -6   7   6       27.78       30.93      1.89 o 
  -5   7   6       35.62       36.78      1.93 o 
  -4   7   6       41.05       39.30      2.17 o 
  -3   7   6      121.78      110.90      3.10 o 
  -2   7   6       73.91       60.65      4.22 o 
  -1   7   6       16.21       12.25      1.08 o 
   0   7   6        0.77       -0.23      0.47 o 
   1   7   6        1.29        1.58      0.62 o 
   2   7   6      137.61      133.70      5.58 o 
   3   7   6       38.04       43.46      1.52 o 
   4   7   6        0.24       -0.37      0.42 o 
   5   7   6        0.10       -0.19      0.70 o 
   6   7   6        0.00        0.38      0.74 o 
  -6   8   6       15.25       14.11      2.35 o 
  -5   8   6       11.51       12.15      1.31 o 
  -4   8   6        3.58        6.34      1.02 o 
  -3   8   6        7.76        7.58      1.03 o 
  -2   8   6       33.76       33.31      1.70 o 
  -1   8   6      119.09      112.58      3.12 o 
   0   8   6       20.33       26.42      1.50 o 
   1   8   6       33.71       26.33      1.52 o 
   2   8   6      119.40       98.08      2.38 o 
   3   8   6        2.83        4.12      0.86 o 
   4   8   6       63.40       55.53      2.24 o 
   5   8   6       16.55       14.78      1.95 o 
  -5   9   6       35.31       43.30      2.31 o 
  -4   9   6       23.02       28.61      1.86 o 
  -3   9   6       46.06       49.72      2.27 o 
  -2   9   6      117.22      118.94      3.44 o 
  -1   9   6      108.50      111.03      3.25 o 
   0   9   6       54.92       61.18      2.74 o 
   1   9   6       43.25       48.86      3.66 o 
   2   9   6      102.73      112.88      2.72 o 
   3   9   6        0.76        2.14      0.86 o 
   4   9   6       51.29       59.55      2.83 o 
   5   9   6       63.99       75.36      4.13 o 
  -3  10   6        9.52        9.67      1.30 o 
  -2  10   6        1.12        0.79      0.83 o 
  -1  10   6       24.13       23.01      1.65 o 
   0  10   6       11.41       12.48      1.31 o 
   1  10   6       24.74       24.74      1.71 o 
   2  10   6       43.16       42.87      1.77 o 
   3  10   6        0.04        1.34      0.84 o 
   0  11   6       36.14       35.95      2.17 o 
  -8   1   7       22.98       21.41      1.10 o 
  -7   1   7       20.96       20.35      0.97 o 
  -6   1   7      105.00       92.84      1.87 o 
  -5   1   7       64.60       66.92      1.70 o 
  -4   1   7       28.31       22.88      0.67 o 
  -3   1   7      149.39      156.72      1.83 o 
  -2   1   7        2.06        4.19      0.33 o 
  -1   1   7        4.48        9.67      0.30 o 
   0   1   7       16.04       15.77      0.58 o 
   1   1   7       97.96       92.65      1.26 o 
   2   1   7      130.97      117.52      1.63 o 
   3   1   7     1198.57     1174.42     10.81 o 
   4   1   7       19.71       21.97      1.19 o 
   5   1   7        5.17        5.71      0.54 o 
   6   1   7        5.31        6.56      0.64 o 
   7   1   7       13.72       14.45      0.91 o 
   8   1   7       47.66       45.82      1.56 o 
  -8   2   7      158.35      170.20      3.41 o 
  -7   2   7       31.38       32.70      1.20 o 
  -6   2   7      282.91      277.89      3.71 o 
  -5   2   7        3.18        3.52      0.47 o 
  -4   2   7      367.86      361.04      3.62 o 
  -3   2   7      603.27      621.05      5.51 o 
  -2   2   7      719.92      704.21     12.70 o 
  -1   2   7        0.73        2.81      0.33 o 
   0   2   7      191.16      232.49      5.40 o 
   1   2   7      108.53       99.85      1.72 o 
   2   2   7      174.71      177.08      2.49 o 
   3   2   7        6.07        7.00      0.54 o 
   4   2   7        5.45        6.30      0.58 o 
   5   2   7       85.33       98.67      2.08 o 
   6   2   7      125.24      134.20      2.67 o 
   7   2   7       93.52      102.29      2.45 o 
   8   2   7       33.31       35.46      1.61 o 
  -8   3   7        6.78        6.75      0.92 o 
  -7   3   7       10.43       10.59      0.79 o 
  -6   3   7       19.82       19.42      1.10 o 
  -5   3   7       19.71       20.72      0.79 o 
  -4   3   7      687.07      671.93      6.09 o 
  -3   3   7      204.80      200.60      2.28 o 
  -2   3   7       22.04       22.33      0.50 o 
  -1   3   7      197.67      166.51      1.97 o 
   0   3   7      925.30      922.38     12.20 o 
   1   3   7     6663.70     6767.31     70.47 o 
   2   3   7        8.02        8.53      0.61 o 
   3   3   7      285.27      300.34      3.97 o 
   4   3   7       16.29       16.76      0.83 o 
   5   3   7      107.49      110.18      2.26 o 
   6   3   7       58.29       62.02      1.77 o 
   7   3   7        3.11        3.76      0.73 o 
   8   3   7        4.64        4.61      1.01 o 
  -8   4   7        0.01       -0.42      0.65 o 
  -7   4   7        0.13        0.03      0.55 o 
  -6   4   7       93.11       90.58      2.27 o 
  -5   4   7      133.55      128.33      2.23 o 
  -4   4   7       28.77       29.64      1.03 o 
  -3   4   7      194.87      203.64      2.78 o 
  -2   4   7       25.48       24.69      1.46 o 
  -1   4   7        5.47        5.20      0.60 o 
   0   4   7      521.10      544.91      5.38 o 
   1   4   7      739.09      719.62      9.58 o 
   2   4   7        0.10        0.95      0.33 o 
   3   4   7        3.00        3.00      0.46 o 
   4   4   7       13.30       16.52      0.91 o 
   5   4   7        2.11        1.19      0.52 o 
   6   4   7        6.31        3.94      0.70 o 
   7   4   7       42.34       44.66      2.61 o 
  -7   5   7        5.77        7.99      2.59 o 
  -6   5   7       22.27       21.99      1.23 o 
  -5   5   7       63.05       62.82      2.46 o 
  -4   5   7      390.34      362.13     12.71 o 
  -3   5   7       21.44       21.38      0.86 o 
  -2   5   7       26.44       18.33      0.76 o 
  -1   5   7       14.08       19.19      0.86 o 
   0   5   7       68.22       62.09      1.48 o 
   1   5   7      318.01      304.30      5.20 o 
   2   5   7      600.74      595.15      7.03 o 
   3   5   7       12.30       12.08      1.09 o 
   4   5   7       60.30       64.40      1.75 o 
   5   5   7       46.34       45.66      1.84 o 
   6   5   7       80.23       69.86      1.98 o 
   7   5   7       14.24       14.18      1.32 o 
  -7   6   7       51.39       59.46      2.53 o 
  -6   6   7        0.29        0.19      0.59 o 
  -5   6   7       16.57       17.73      1.10 o 
  -4   6   7        5.04        6.36      0.91 o 
  -3   6   7      147.87      154.62      2.83 o 
  -2   6   7        7.59        9.29      0.74 o 
  -1   6   7       12.50       10.45      2.15 o 
   0   6   7        1.38        2.82      0.65 o 
   1   6   7       93.79       98.69      3.29 o 
   2   6   7      392.69      414.64      6.84 o 
   3   6   7       52.67       54.76      1.98 o 
   4   6   7       38.57       35.95      2.45 o 
   5   6   7       62.05       64.65      2.33 o 
   6   6   7        0.20       -0.87      0.79 o 
   7   6   7        0.75        0.91      1.17 o 
  -6   7   7       15.83       19.08      3.03 o 
  -5   7   7       23.96       26.35      1.72 o 
  -4   7   7       11.82        8.95      1.11 o 
  -3   7   7        1.93        0.05      0.55 o 
  -2   7   7        0.58        1.98      0.97 o 
  -1   7   7       57.25       62.43      2.20 o 
   0   7   7      143.10      135.65      4.35 o 
   1   7   7        9.82        8.56      0.98 o 
   2   7   7        0.04        1.07      0.54 o 
   3   7   7        0.02       -0.04      0.58 o 
   4   7   7       12.30       18.70      1.35 o 
   5   7   7       65.46       70.57      2.52 o 
   6   7   7       28.34       27.91      2.58 o 
  -5   8   7       22.36       20.65      1.63 o 
  -4   8   7       21.99       24.44      1.69 o 
  -3   8   7       19.97       22.91      1.92 o 
  -2   8   7       15.33        9.84      1.58 o 
  -1   8   7       60.39       67.25      2.84 o 
   0   8   7        8.91       10.00      1.07 o 
   1   8   7       85.66       81.12      3.33 o 
   2   8   7        5.24        6.23      1.03 o 
   3   8   7        1.41        3.29      0.81 o 
   4   8   7       13.71       16.74      1.37 o 
   5   8   7       30.47       32.44      2.64 o 
  -4   9   7        0.34        0.19      1.16 o 
  -3   9   7       11.04        8.07      1.20 o 
  -2   9   7        0.01        0.39      0.84 o 
  -1   9   7        1.63        1.71      0.82 o 
   0   9   7       44.01       37.01      1.91 o 
   1   9   7        0.37        0.97      1.36 o 
   2   9   7       82.64       70.12      2.15 o 
   3   9   7        6.31        6.72      1.07 o 
   4   9   7        6.88        7.46      1.47 o 
  -3  10   7       22.31       30.96      1.94 o 
  -2  10   7        1.60        1.90      0.94 o 
  -1  10   7        0.11        1.08      0.81 o 
   0  10   7        0.20       -0.23      0.71 o 
   1  10   7        3.96        1.75      0.85 o 
   2  10   7        4.39        0.83      0.78 o 
   3  10   7        6.63        7.09      1.18 o 
  -8   0   8      167.40      141.37      4.00 o 
  -7   0   8      164.86      156.44      5.43 o 
  -6   0   8       86.55       87.28      4.22 o 
  -5   0   8      163.40      163.01      5.30 o 
  -4   0   8       57.91       48.65      1.61 o 
  -3   0   8        0.56        1.59      0.30 o 
  -2   0   8      215.51      215.87      3.69 o 
  -1   0   8      112.15       97.60      1.80 o 
   0   0   8        3.91        7.35      0.54 o 
   1   0   8     1011.21     1013.04     12.97 o 
   2   0   8      358.07      383.46      8.14 o 
   3   0   8      378.78      385.88      8.08 o 
   4   0   8      478.21      481.44     11.79 o 
   5   0   8       21.11       18.57      1.32 o 
   6   0   8        7.02        8.86      1.01 o 
   7   0   8       48.89       53.04      2.23 o 
   8   0   8        2.91        1.19      0.90 o 
  -8   1   8       24.52       24.19      1.17 o 
  -7   1   8       11.52        7.18      0.97 o 
  -6   1   8       38.27       35.77      1.16 o 
  -5   1   8       58.46       55.73      1.33 o 
  -4   1   8        3.61        2.98      0.98 o 
  -3   1   8      174.72      167.92      1.96 o 
  -2   1   8       17.57       17.46      0.45 o 
  -1   1   8       82.66       82.81      1.04 o 
   0   1   8      722.22      740.67      8.01 o 
   1   1   8      128.28      135.29      1.70 o 
   2   1   8      141.96      130.51      1.79 o 
   3   1   8      534.08      547.75      5.59 o 
   4   1   8       27.13       26.27      0.88 o 
   5   1   8        6.34        5.53      0.54 o 
   6   1   8       14.97       15.71      0.87 o 
   7   1   8       76.81       83.52      2.73 o 
   8   1   8       37.98       35.24      1.42 o 
  -8   2   8        0.70       -0.08      0.59 o 
  -7   2   8        0.95        0.11      0.52 o 
  -6   2   8       10.41       11.20      0.88 o 
  -5   2   8       21.48       19.63      0.87 o 
  -4   2   8        3.03        3.29      0.36 o 
  -3   2   8      608.67      609.77      5.48 o 
  -2   2   8        5.03        6.05      0.42 o 
  -1   2   8      286.63      313.18      3.44 o 
   0   2   8        0.01        0.35      0.35 o 
   1   2   8     1125.73     1144.05     14.72 o 
   2   2   8       91.17      103.61      1.74 o 
   3   2   8      181.20      177.75      2.69 o 
   4   2   8        3.19        3.86      0.49 o 
   5   2   8        0.53        0.68      0.41 o 
   6   2   8       38.68       44.97      1.52 o 
   7   2   8       18.10       20.43      1.07 o 
   8   2   8       13.81       13.11      1.11 o 
  -8   3   8        0.15       -1.28      0.90 o 
  -7   3   8        1.11        1.32      0.59 o 
  -6   3   8       28.92       29.17      1.32 o 
  -5   3   8      132.13      129.36      2.63 o 
  -4   3   8      572.92      549.50      5.94 o 
  -3   3   8      248.90      266.05      3.32 o 
  -2   3   8      561.95      541.75      4.96 o 
  -1   3   8       44.44       35.58      0.88 o 
   0   3   8        1.95        3.03      0.51 o 
   1   3   8        3.23        5.68      1.30 o 
   2   3   8      134.33      131.38      2.11 o 
   3   3   8       53.25       54.61      1.34 o 
   4   3   8       33.70       31.13      1.10 o 
   5   3   8       23.92       22.89      1.07 o 
   6   3   8       13.60       13.68      0.96 o 
   7   3   8       10.50       14.08      1.06 o 
  -7   4   8       68.59       74.66      2.23 o 
  -6   4   8       49.43       51.04      1.76 o 
  -5   4   8       85.35       87.97      1.83 o 
  -4   4   8      843.87      853.20      8.67 o 
  -3   4   8     1024.46      996.68      9.79 o 
  -2   4   8      326.60      334.37      3.93 o 
  -1   4   8       37.27       38.74      1.16 o 
   0   4   8       10.82        9.39      0.65 o 
   1   4   8      100.37      108.77     12.04 o 
   2   4   8        1.10        0.41      0.51 o 
   3   4   8        0.41        0.95      0.40 o 
   4   4   8        0.31        0.83      0.46 o 
   5   4   8        0.57       -0.25      0.45 o 
   6   4   8        0.46        0.38      0.76 o 
   7   4   8        1.46        3.37      0.77 o 
  -7   5   8       10.09       10.01      1.25 o 
  -6   5   8       16.79       15.10      1.07 o 
  -5   5   8      471.71      483.73      9.62 o 
  -4   5   8      144.59      142.20      2.76 o 
  -3   5   8       51.78       54.37      1.56 o 
  -2   5   8        8.59        7.90      0.81 o 
  -1   5   8        0.86        0.76      0.38 o 
   0   5   8       51.52       54.09      1.43 o 
   1   5   8       35.62       34.68      3.69 o 
   2   5   8       10.78       15.28      1.11 o 
   3   5   8      309.03      312.98      5.55 o 
   4   5   8       35.04       38.90      1.72 o 
   5   5   8       27.87       32.61      1.69 o 
   6   5   8        0.60       -0.31      0.70 o 
   7   5   8        5.88       10.65      1.83 o 
  -7   6   8        2.79        1.78      0.96 o 
  -6   6   8       96.10       91.16      2.44 o 
  -5   6   8       20.69       20.57      1.36 o 
  -4   6   8        9.89       10.30      0.86 o 
  -3   6   8       34.74       32.99      1.29 o 
  -2   6   8       26.28       27.04      1.12 o 
  -1   6   8       87.48       84.50      1.98 o 
   0   6   8        2.77        1.85      0.62 o 
   1   6   8      208.92      207.72      4.23 o 
   2   6   8      392.05      371.41      6.37 o 
   3   6   8       25.01       27.24      1.94 o 
   4   6   8       18.62       19.48      1.35 o 
   5   6   8       71.25       68.13      4.30 o 
   6   6   8        9.27        9.98      1.21 o 
  -6   7   8       15.73       18.07      1.59 o 
  -5   7   8       15.86       12.44      1.30 o 
  -4   7   8      119.17      111.21      3.28 o 
  -3   7   8        7.39        4.46      0.82 o 
  -2   7   8       25.69       24.36      1.45 o 
  -1   7   8       78.38       70.89      3.40 o 
   0   7   8       68.40       53.79      2.04 o 
   1   7   8       81.14       73.93      2.42 o 
   2   7   8       15.55       12.55      1.15 o 
   3   7   8       42.51       44.63      1.97 o 
   4   7   8        5.74        5.64      0.97 o 
   5   7   8        2.03        1.51      1.26 o 
   6   7   8        6.45        4.55      1.43 o 
  -5   8   8       12.74       14.97      2.13 o 
  -4   8   8       88.10       92.26      3.10 o 
  -3   8   8        8.76       12.35      1.27 o 
  -2   8   8        0.18        0.95      0.69 o 
  -1   8   8       10.39        5.53      0.95 o 
   0   8   8        6.75       10.68      1.12 o 
   1   8   8        7.78        5.19      0.93 o 
   2   8   8        1.98        6.94      1.97 o 
   3   8   8        8.49       10.31      1.14 o 
   4   8   8       16.55       25.71      5.06 o 
   5   8   8        0.16        0.07      1.06 o 
  -4   9   8        8.08        7.90      1.42 o 
  -3   9   8        0.20       -0.30      0.68 o 
  -2   9   8       36.69       32.71      1.90 o 
  -1   9   8       67.40       61.10      3.43 o 
   0   9   8       14.02       12.36      1.27 o 
   1   9   8       33.47       36.80      1.94 o 
   2   9   8       94.60       96.29      5.42 o 
   3   9   8       59.62       60.65      2.49 o 
   4   9   8       13.15       16.10      2.12 o 
  -2  10   8        2.74        7.34      1.22 o 
  -1  10   8       47.09       49.74      2.36 o 
   0  10   8       51.70       60.91      2.58 o 
   1  10   8        7.71       10.92      1.34 o 
   2  10   8        5.72       10.07      1.37 o 
  -8   1   9        0.52       -0.33      0.58 o 
  -7   1   9       34.45       31.06      1.44 o 
  -6   1   9       38.57       36.12      1.41 o 
  -5   1   9       80.10       73.91      2.08 o 
  -4   1   9       24.94       27.74      1.13 o 
  -3   1   9        0.04        0.56      0.28 o 
  -2   1   9       83.68       87.84      1.30 o 
  -1   1   9       23.64       25.50      0.72 o 
   0   1   9     1330.88     1333.51     13.85 o 
   1   1   9       30.02       29.54      0.69 o 
   2   1   9        3.99        2.93      0.49 o 
   3   1   9        2.59        2.65      0.42 o 
   4   1   9        1.76        0.71      0.36 o 
   5   1   9        3.93        4.42      0.54 o 
   6   1   9       12.05       12.25      0.82 o 
   7   1   9        0.67        0.57      0.55 o 
   8   1   9        5.80        4.93      0.87 o 
  -8   2   9       32.12       33.65      1.64 o 
  -7   2   9       55.70       68.55      2.09 o 
  -6   2   9        4.22        4.25      0.74 o 
  -5   2   9      340.15      330.75      4.92 o 
  -4   2   9       37.15       37.15      1.70 o 
  -3   2   9      545.36      532.49      6.64 o 
  -2   2   9      713.71      733.15      6.47 o 
  -1   2   9      345.14      344.34      3.79 o 
   0   2   9      269.62      269.40      3.57 o 
   1   2   9       60.65       55.90      1.35 o 
   2   2   9       57.99       53.40      1.08 o 
   3   2   9       10.83       10.26      0.70 o 
   4   2   9        6.39        6.44      0.61 o 
   5   2   9       31.08       34.78      1.14 o 
   6   2   9        0.01        0.20      0.43 o 
   7   2   9       17.98       16.92      1.02 o 
  -7   3   9       13.26        9.88      0.98 o 
  -6   3   9        6.20        7.37      0.81 o 
  -5   3   9      240.40      241.79      4.01 o 
  -4   3   9        8.90        7.90      0.64 o 
  -3   3   9      516.94      527.78      5.73 o 
  -2   3   9       85.44       89.08      1.64 o 
  -1   3   9        2.96        3.70      0.53 o 
   0   3   9       68.43       73.65      1.99 o 
   1   3   9        0.29        0.29      0.42 o 
   2   3   9      597.67      600.36     10.94 o 
   3   3   9       48.33       56.61      1.90 o 
   4   3   9       24.23       25.96      1.38 o 
   5   3   9       23.74       27.55      1.16 o 
   6   3   9       70.67       76.21      2.04 o 
   7   3   9      113.51      122.70      2.82 o 
  -7   4   9       52.75       56.70      2.01 o 
  -6   4   9        7.54        6.81      0.86 o 
  -5   4   9       98.83      102.15      2.67 o 
  -4   4   9      666.95      662.94      7.10 o 
  -3   4   9       11.43        8.74      0.78 o 
  -2   4   9        1.40        1.74      0.42 o 
  -1   4   9      176.23      190.91      3.05 o 
   0   4   9        9.69       10.68      0.72 o 
   1   4   9        5.82        7.09      0.81 o 
   2   4   9       48.50       40.16      1.61 o 
   3   4   9       37.72       44.24      1.92 o 
   4   4   9       69.73       67.33      2.24 o 
   5   4   9       34.62       35.79      1.77 o 
   6   4   9        2.58        3.35      0.91 o 
   7   4   9       24.31       25.45      1.77 o 
  -7   5   9       17.27       21.73      1.72 o 
  -6   5   9       49.15       51.89      2.79 o 
  -5   5   9       61.78       65.36      1.67 o 
  -4   5   9       19.53       17.98      0.88 o 
  -3   5   9        0.04       -0.53      0.42 o 
  -2   5   9       21.96       17.98      0.89 o 
  -1   5   9       52.27       47.71      1.40 o 
   0   5   9       22.55       19.04      0.93 o 
   1   5   9      749.98      703.61     10.27 o 
   2   5   9      930.75      839.99     11.97 o 
   3   5   9       73.60       74.98      2.41 o 
   4   5   9        9.67       10.39      1.48 o 
   5   5   9        6.77        5.39      1.01 o 
   6   5   9       13.74       10.54      1.24 o 
  -6   6   9      126.53      129.53      3.72 o 
  -5   6   9       48.69       50.17      1.76 o 
  -4   6   9       72.26       78.36      2.07 o 
  -3   6   9       41.22       40.81      1.56 o 
  -2   6   9      407.16      401.72      5.51 o 
  -1   6   9      372.98      358.28      8.01 o 
   0   6   9       46.39       54.87      3.51 o 
   1   6   9       69.88       61.00      2.99 o 
   2   6   9        0.08        0.08      0.56 o 
   3   6   9       46.50       48.62      2.00 o 
   4   6   9        0.00        0.48      0.65 o 
   5   6   9       16.93       15.00      2.36 o 
   6   6   9       18.37       16.82      1.48 o 
  -6   7   9        3.88        4.18      1.05 o 
  -5   7   9        2.99        2.71      1.08 o 
  -4   7   9       37.65       43.20      2.09 o 
  -3   7   9       29.17       27.13      1.61 o 
  -2   7   9       80.41       72.33      5.41 o 
  -1   7   9       72.25       75.02      2.50 o 
   0   7   9        0.00       -0.02      0.58 o 
   1   7   9        4.94        6.60      0.94 o 
   2   7   9       35.62       37.56      1.82 o 
   3   7   9       90.28       96.41      2.90 o 
   4   7   9       17.30       19.86      1.45 o 
   5   7   9       32.08       35.26      2.02 o 
  -5   8   9       65.43       70.20      4.24 o 
  -4   8   9       13.02       21.64      1.67 o 
  -3   8   9        8.24        8.64      1.82 o 
  -2   8   9        0.86        0.89      0.69 o 
  -1   8   9       40.26       44.74      2.72 o 
   0   8   9      113.94      119.30      3.35 o 
   1   8   9       74.88       69.12      2.51 o 
   2   8   9       20.33       22.07      1.54 o 
   3   8   9       27.76       29.75      1.77 o 
   4   8   9        1.08        0.69      0.75 o 
  -3   9   9       16.03       15.29      2.23 o 
  -2   9   9       45.08       36.72      2.23 o 
  -1   9   9        1.92        2.21      0.84 o 
   0   9   9        9.73        5.78      1.09 o 
   1   9   9       20.84       20.41      2.33 o 
   2   9   9        0.00        0.26      0.70 o 
   3   9   9       15.84       14.80      1.44 o 
  -1  10   9       38.18       34.76      2.91 o 
   0  10   9       19.77       21.22      1.72 o 
   1  10   9       18.19       20.20      1.76 o 
  -8   0  10       65.35       61.79      3.79 o 
  -7   0  10      160.54      156.08      5.90 o 
  -6   0  10      221.98      212.67      6.85 o 
  -5   0  10      236.01      220.77      6.77 o 
  -4   0  10      136.43      133.36      4.87 o 
  -3   0  10      592.64      574.17     12.95 o 
  -2   0  10      321.96      304.29      5.08 o 
  -1   0  10       11.12       10.09      1.03 o 
   0   0  10       52.01       57.07      2.40 o 
   1   0  10       12.76       12.61      0.72 o 
   2   0  10       97.09       92.96      2.13 o 
   3   0  10       67.77       80.20      3.17 o 
   4   0  10       76.20       69.91      2.11 o 
   5   0  10       16.65       17.03      1.22 o 
   6   0  10        2.80        2.18      0.79 o 
   7   0  10        0.05       -0.37      0.76 o 
  -7   1  10       11.73       13.02      1.38 o 
  -6   1  10       70.78       63.77      3.06 o 
  -5   1  10       94.95       90.44      5.57 o 
  -4   1  10      190.08      191.81      3.29 o 
  -3   1  10       19.07       21.17      0.80 o 
  -2   1  10       13.55       13.93      0.65 o 
  -1   1  10       33.25       38.22      0.92 o 
   0   1  10       41.53       43.22      1.11 o 
   1   1  10      195.15      220.11      3.15 o 
   2   1  10       16.25       15.57      1.19 o 
   3   1  10       80.05       88.34      1.59 o 
   4   1  10       31.21       35.03      1.33 o 
   5   1  10       25.98       29.85      1.07 o 
   6   1  10       23.44       25.67      1.30 o 
   7   1  10        2.95        2.90      0.65 o 
  -7   2  10        1.35        0.83      0.83 o 
  -6   2  10       14.90       15.26      1.05 o 
  -5   2  10       76.46       75.75      2.03 o 
  -4   2  10        8.85        6.86      1.25 o 
  -3   2  10      291.84      321.11      3.90 o 
  -2   2  10       84.13       90.09      1.65 o 
  -1   2  10       10.71        8.79      0.51 o 
   0   2  10        9.20        7.75      0.57 o 
   1   2  10        6.69        7.31      0.58 o 
   2   2  10       20.69       24.39      1.14 o 
   3   2  10        1.89        1.48      0.46 o 
   4   2  10        2.86        2.60      0.59 o 
   5   2  10        0.48        0.23      0.45 o 
   6   2  10       17.87       17.15      1.44 o 
   7   2  10       36.37       40.73      2.57 o 
  -7   3  10        4.50        5.13      0.92 o 
  -6   3  10       14.51       14.34      1.05 o 
  -5   3  10       16.68       17.10      1.06 o 
  -4   3  10       22.82       20.94      0.96 o 
  -3   3  10        1.97        3.33      0.51 o 
  -2   3  10        4.26        4.56      0.62 o 
  -1   3  10       63.57       70.03      1.60 o 
   0   3  10        6.85        7.09      0.74 o 
   1   3  10       10.99        9.77      0.67 o 
   2   3  10      192.60      185.15      3.66 o 
   3   3  10        0.23       -0.92      0.80 o 
   4   3  10       21.36       22.99      1.37 o 
   5   3  10        5.23        4.07      0.83 o 
   6   3  10       43.55       44.60      2.15 o 
   7   3  10       35.09       33.74      1.68 o 
  -7   4  10       81.64      102.22      2.72 o 
  -6   4  10       66.99       69.81      2.11 o 
  -5   4  10        2.41        1.84      0.63 o 
  -4   4  10       23.65       22.21      0.98 o 
  -3   4  10      205.40      205.76      3.20 o 
  -2   4  10      166.49      165.17      2.53 o 
  -1   4  10       63.18       63.14      1.36 o 
   0   4  10      217.96      201.65      3.23 o 
   1   4  10      308.04      299.69      5.23 o 
   2   4  10     1109.55     1055.42     14.42 o 
   3   4  10      354.17      358.28      7.07 o 
   4   4  10        2.75        3.63      0.81 o 
   5   4  10        6.49        6.28      0.97 o 
   6   4  10        0.86        0.81      0.78 o 
   7   4  10        0.80        0.28      0.84 o 
  -6   5  10       12.14       13.67      1.10 o 
  -5   5  10       78.01       83.11      1.93 o 
  -4   5  10        3.92        5.18      0.61 o 
  -3   5  10        1.13        0.31      0.42 o 
  -2   5  10       13.35       12.90      0.80 o 
  -1   5  10       73.39       68.24      2.02 o 
   0   5  10       94.51       90.49      2.03 o 
   1   5  10      236.37      211.13      4.27 o 
   2   5  10       59.84       52.42      2.02 o 
   3   5  10       68.54       69.71      2.38 o 
   4   5  10        5.16        3.44      0.82 o 
   5   5  10       33.19       35.08      1.94 o 
   6   5  10       36.63       42.04      2.09 o 
  -6   6  10       30.89       31.88      1.91 o 
  -5   6  10       52.95       60.49      2.89 o 
  -4   6  10        0.48       -0.34      0.51 o 
  -3   6  10        0.83       -0.20      0.68 o 
  -2   6  10       62.28       47.85      2.53 o 
  -1   6  10        0.06        0.98      0.46 o 
   0   6  10       14.97       18.27      1.30 o 
   1   6  10      172.19      178.76      4.00 o 
   2   6  10       30.37       31.96      1.87 o 
   3   6  10       47.86       35.45      2.65 o 
   4   6  10        0.06       -0.02      0.62 o 
   5   6  10        0.34        1.87      0.83 o 
   6   6  10        6.97        6.72      1.19 o 
  -5   7  10      114.11      114.07      3.54 o 
  -4   7  10       37.45       32.97      1.86 o 
  -3   7  10       16.13       16.37      1.39 o 
  -2   7  10        1.96        1.49      0.71 o 
  -1   7  10       19.97       14.91      1.25 o 
   0   7  10       12.83       10.47      1.09 o 
   1   7  10       27.68       24.94      1.56 o 
   2   7  10      110.23       93.59      5.13 o 
   3   7  10        3.93        3.84      0.89 o 
   4   7  10       28.52       30.04      1.76 o 
   5   7  10       31.53       32.67      1.94 o 
  -4   8  10      126.52      144.56      4.11 o 
  -3   8  10       25.44       26.26      1.76 o 
  -2   8  10       13.61       15.47      1.39 o 
  -1   8  10       11.40       13.16      1.29 o 
   0   8  10        1.71        3.10      1.07 o 
   1   8  10       48.77       50.46      2.24 o 
   2   8  10       16.13       18.01      1.46 o 
   3   8  10        0.03        0.21      0.64 o 
   4   8  10        9.63        6.58      1.14 o 
  -3   9  10       11.91       10.98      2.53 o 
  -2   9  10       11.24       12.50      1.36 o 
  -1   9  10        4.66        3.69      0.96 o 
   0   9  10        0.07        0.14      0.74 o 
   1   9  10        3.93        3.75      1.00 o 
   2   9  10        1.41        1.44      0.87 o 
  -7   1  11       48.98       41.45      2.17 o 
  -6   1  11       35.72       34.00      1.90 o 
  -5   1  11        2.51        2.88      1.70 o 
  -4   1  11      143.77      138.71      3.63 o 
  -3   1  11        0.85        1.46      0.61 o 
  -2   1  11       59.61       64.89      1.37 o 
  -1   1  11        4.92        5.80      0.56 o 
   0   1  11      201.33      217.32      4.04 o 
   1   1  11      229.91      234.85      4.14 o 
   2   1  11        0.00        0.54      0.36 o 
   3   1  11       35.82       36.57      2.07 o 
   4   1  11        4.15        3.75      0.64 o 
   5   1  11        2.92        1.24      0.56 o 
   6   1  11        2.73        4.27      0.77 o 
   7   1  11        0.63        0.63      0.68 o 
  -7   2  11       28.03       33.93      2.01 o 
  -6   2  11       82.98       82.88      4.01 o 
  -5   2  11       57.69       62.50      2.46 o 
  -4   2  11      328.54      335.05      4.98 o 
  -3   2  11      498.44      514.63      5.71 o 
  -2   2  11      165.10      168.40      2.49 o 
  -1   2  11       48.12       41.52      1.05 o 
   0   2  11        0.11       -0.15      0.32 o 
   1   2  11      215.10      209.51      3.19 o 
   2   2  11       12.86       11.82      0.77 o 
   3   2  11       98.37       92.03      2.75 o 
   4   2  11      135.20      128.04      2.66 o 
   5   2  11        7.20        7.57      0.82 o 
   6   2  11        0.26       -0.32      0.57 o 
   7   2  11        0.13       -0.60      0.65 o 
  -7   3  11       37.64       41.35      2.20 o 
  -6   3  11        1.70        2.45      0.67 o 
  -5   3  11       13.02       13.58      1.01 o 
  -4   3  11       43.69       43.18      1.72 o 
  -3   3  11       80.61       83.81      2.07 o 
  -2   3  11      356.86      349.63      4.26 o 
  -1   3  11        1.26        2.03      0.40 o 
   0   3  11        4.30        7.00      0.61 o 
   1   3  11       17.45       18.97      1.61 o 
   2   3  11        2.57        2.11      0.56 o 
   3   3  11      179.05      186.77      3.28 o 
   4   3  11       19.47       14.02      0.99 o 
   5   3  11        0.29        0.18      0.61 o 
   6   3  11        0.05        0.13      0.60 o 
  -6   4  11        0.46        1.02      0.65 o 
  -5   4  11        2.14        1.67      0.65 o 
  -4   4  11       80.10       86.84      1.89 o 
  -3   4  11       19.08       20.02      0.93 o 
  -2   4  11        0.09        1.18      0.45 o 
  -1   4  11        9.78        6.49      0.66 o 
   0   4  11        4.45        7.35      0.58 o 
   1   4  11      198.19      202.81      3.26 o 
   2   4  11        1.71        2.51      0.73 o 
   3   4  11        6.36       10.76      1.79 o 
   4   4  11       34.69       38.45      1.85 o 
   5   4  11        0.16        0.52      0.71 o 
   6   4  11        3.79        2.85      0.92 o 
  -6   5  11        0.13       -0.30      0.62 o 
  -5   5  11        3.45        3.44      0.74 o 
  -4   5  11       31.21       26.57      1.13 o 
  -3   5  11       13.63       12.85      1.16 o 
  -2   5  11       50.49       47.53      1.37 o 
  -1   5  11        0.08        0.12      0.46 o 
   0   5  11        4.15        3.15      0.61 o 
   1   5  11       48.35       54.45      2.05 o 
   2   5  11      100.78       91.35     10.40 o 
   3   5  11       66.91       73.60      3.63 o 
   4   5  11        0.14        0.42      0.91 o 
   5   5  11        0.65        1.61      0.81 o 
   6   5  11        6.59        5.71      1.11 o 
  -5   6  11       60.21       63.66      2.05 o 
  -4   6  11      279.41      288.02      4.67 o 
  -3   6  11      139.46      132.41      2.79 o 
  -2   6  11       16.50       18.32      1.60 o 
  -1   6  11        6.31        7.55      0.80 o 
   0   6  11        5.42        7.50      0.98 o 
   1   6  11        0.01        0.03      0.62 o 
   2   6  11       16.92       19.29      1.37 o 
   3   6  11        0.54        1.28      0.91 o 
   4   6  11        7.49        8.11      1.08 o 
   5   6  11        4.53        3.50      1.00 o 
  -5   7  11       65.35       61.31      2.66 o 
  -4   7  11       17.82       16.85      1.49 o 
  -3   7  11       45.27       50.78      2.30 o 
  -2   7  11        6.77       11.61      1.19 o 
  -1   7  11        3.58        0.19      0.59 o 
   0   7  11        4.92        3.68      0.88 o 
   1   7  11       28.94       27.94      4.38 o 
   2   7  11       14.91        9.75      1.35 o 
   3   7  11        2.53        1.59      0.79 o 
   4   7  11        0.22        0.67      0.74 o 
  -4   8  11        1.15        1.11      0.93 o 
  -3   8  11        3.90        4.37      1.10 o 
  -2   8  11        0.81       -0.08      0.69 o 
  -1   8  11        5.57        5.65      1.02 o 
   0   8  11        6.25        6.62      1.08 o 
   1   8  11       26.67       28.30      1.78 o 
   2   8  11        2.72        5.05      1.06 o 
   3   8  11        4.21        8.45      1.18 o 
  -2   9  11        5.30        0.60      1.26 o 
  -1   9  11       17.30       17.10      3.07 o 
   0   9  11       51.91       50.44      2.38 o 
   1   9  11       58.41       61.73      2.61 o 
  -7   0  12        0.19        2.18      1.33 o 
  -6   0  12       25.04       23.08      2.36 o 
  -5   0  12       47.41       47.25      3.22 o 
  -4   0  12       61.59       58.71      3.38 o 
  -3   0  12      355.47      354.31      9.51 o 
  -2   0  12       26.86       27.39      1.34 o 
  -1   0  12      296.26      280.13      5.07 o 
   0   0  12      100.98       94.31      3.48 o 
   1   0  12      732.75      693.30     14.42 o 
   2   0  12       19.98       20.26      1.87 o 
   3   0  12       65.68       73.85      3.60 o 
   4   0  12        4.58        3.77      1.31 o 
   5   0  12        0.38       -0.04      1.01 o 
   6   0  12        1.19        1.75      1.39 o 
  -7   1  12       22.27       19.35      1.69 o 
  -6   1  12       33.14       38.86      2.13 o 
  -5   1  12        4.29        5.21      1.45 o 
  -4   1  12       65.19       64.03      2.93 o 
  -3   1  12        9.09        7.47      1.05 o 
  -2   1  12       39.31       40.64      1.40 o 
  -1   1  12       25.10       22.24      1.31 o 
   0   1  12        1.87        2.65      0.62 o 
   1   1  12       46.65       43.93      1.78 o 
   2   1  12        0.22        0.01      0.58 o 
   3   1  12        3.01        4.71      0.91 o 
   4   1  12       21.55       19.08      1.47 o 
   5   1  12        0.62        1.46      0.82 o 
   6   1  12        5.89       10.44      1.40 o 
  -7   2  12        0.01       -0.36      0.85 o 
  -6   2  12        4.48        3.55      1.02 o 
  -5   2  12       23.93       21.43      1.58 o 
  -4   2  12      387.02      393.55      7.32 o 
  -3   2  12      166.27      156.37      3.00 o 
  -2   2  12       15.24       18.59      1.03 o 
  -1   2  12        3.92        4.10      0.68 o 
   0   2  12        2.76        3.13      0.65 o 
   1   2  12        0.00        0.01      0.55 o 
   2   2  12       31.14       32.24      1.44 o 
   3   2  12      172.89      191.24      3.34 o 
   4   2  12       63.65       68.17      1.94 o 
   5   2  12        1.24        2.68      0.68 o 
   6   2  12        0.02        0.27      0.63 o 
  -6   3  12        1.76        2.69      0.90 o 
  -5   3  12        1.49        0.66      1.11 o 
  -4   3  12        0.04       -0.52      0.58 o 
  -3   3  12      136.79      143.10      2.88 o 
  -2   3  12       13.20       13.36      0.78 o 
  -1   3  12       19.34       19.83      0.83 o 
   0   3  12       40.43       43.87      1.33 o 
   1   3  12       67.68       66.25      1.68 o 
   2   3  12      152.79      160.55      2.94 o 
   3   3  12       32.12       30.78      1.36 o 
   4   3  12       31.83       35.67      1.50 o 
   5   3  12        6.63        5.29      0.80 o 
   6   3  12        1.04        0.53      0.64 o 
  -6   4  12        1.50        2.05      0.92 o 
  -5   4  12       40.01       38.92      1.61 o 
  -4   4  12       19.67       21.85      1.01 o 
  -3   4  12       85.94       84.15      2.23 o 
  -2   4  12      487.63      462.61     14.02 o 
  -1   4  12      209.95      190.68      4.10 o 
   0   4  12       19.32       20.84      1.21 o 
   1   4  12       19.70       16.27      1.09 o 
   2   4  12        6.99        4.43      0.80 o 
   3   4  12      229.51      218.77      4.54 o 
   4   4  12       61.18       66.06      5.75 o 
   5   4  12        1.49        0.74      0.74 o 
   6   4  12        0.11       -0.35      0.65 o 
  -6   5  12       40.64       49.29      1.90 o 
  -5   5  12        1.53        2.32      0.70 o 
  -4   5  12       41.67       51.02      1.53 o 
  -3   5  12       14.53       11.20      0.80 o 
  -2   5  12        5.47        6.25      0.65 o 
  -1   5  12       80.44       78.78      2.03 o 
   0   5  12      125.49      118.99      2.15 o 
   1   5  12        0.77        0.03      0.49 o 
   2   5  12      122.53      115.60      3.11 o 
   3   5  12      137.08      136.42      5.57 o 
   4   5  12        0.05       -0.73      0.64 o 
   5   5  12        0.35        0.39      0.73 o 
  -5   6  12       10.31       11.40      1.33 o 
  -4   6  12       28.87       38.35      1.60 o 
  -3   6  12        9.57        9.39      0.91 o 
  -2   6  12        2.34        4.97      0.76 o 
  -1   6  12        4.97        8.03      0.83 o 
   0   6  12        0.26        1.25      0.74 o 
   1   6  12        0.28        2.11      0.77 o 
   2   6  12       18.89       12.92      1.24 o 
   3   6  12        0.05       -0.37      1.25 o 
   4   6  12        3.92        4.01      0.94 o 
   5   6  12       19.89       23.80      1.72 o 
  -4   7  12       12.51       12.32      2.71 o 
  -3   7  12        1.42        0.28      0.77 o 
  -2   7  12       55.45       46.82      2.16 o 
  -1   7  12        0.01       -0.31      0.60 o 
   0   7  12        2.20        1.82      0.77 o 
   1   7  12       89.82       80.42      2.77 o 
   2   7  12      111.90       99.91      4.83 o 
   3   7  12        2.57        1.21      0.75 o 
   4   7  12        0.27       -0.40      1.01 o 
  -3   8  12       23.42       24.73      1.83 o 
  -2   8  12       57.97       60.00      2.51 o 
  -1   8  12      100.25       91.56      3.10 o 
   0   8  12       40.09       40.66      2.05 o 
   1   8  12        1.54        1.82      0.87 o 
   2   8  12       62.59       69.73      2.72 o 
  -6   1  13       29.62       33.03      2.76 o 
  -5   1  13       69.34       68.79      2.72 o 
  -4   1  13       20.92       21.78      2.79 o 
  -3   1  13        4.25        6.52      1.42 o 
  -2   1  13       32.52       32.13      1.39 o 
  -1   1  13       39.85       36.17      1.30 o 
   0   1  13       21.52       19.59      1.21 o 
   1   1  13       26.40       26.32      1.45 o 
   2   1  13       39.63       43.23      4.46 o 
   3   1  13        4.88        4.66      0.98 o 
   4   1  13       13.97       12.66      1.34 o 
   5   1  13        7.66        5.38      1.22 o 
   6   1  13       19.94       22.18      1.81 o 
  -6   2  13        2.79        3.78      1.03 o 
  -5   2  13       35.96       37.00      2.06 o 
  -4   2  13      121.89      125.90      7.01 o 
  -3   2  13      183.50      190.47      7.04 o 
  -2   2  13       72.30       72.22      3.53 o 
  -1   2  13       49.69       51.95      2.44 o 
   0   2  13        0.04        0.22      0.92 o 
   1   2  13       24.37       26.63      1.52 o 
   2   2  13       55.19       55.34      2.18 o 
   3   2  13       77.28       80.84      7.46 o 
   4   2  13        4.36        4.88      1.04 o 
   5   2  13        1.29        1.81      1.17 o 
   6   2  13        2.12        0.59      0.92 o 
  -6   3  13        5.64       10.88      1.39 o 
  -5   3  13       34.72       38.14      4.11 o 
  -4   3  13        8.85       10.40      1.21 o 
  -3   3  13       71.80       74.27      2.07 o 
  -2   3  13       18.92       21.84      1.34 o 
  -1   3  13       32.03       33.22      2.10 o 
   0   3  13        1.13        1.77      0.65 o 
   1   3  13       95.68       95.91      4.85 o 
   2   3  13       32.85       35.79      2.14 o 
   3   3  13       33.41       32.59      2.16 o 
   4   3  13       13.21       12.84      1.41 o 
   5   3  13        0.43        0.97      0.85 o 
   6   3  13        3.50        1.87      0.96 o 
  -6   4  13        1.64        1.62      0.93 o 
  -5   4  13       20.17       23.38      1.69 o 
  -4   4  13       21.83       22.54      2.09 o 
  -3   4  13       11.15       14.37      1.14 o 
  -2   4  13        0.00       -0.09      0.53 o 
  -1   4  13        1.49        0.62      0.62 o 
   0   4  13       34.44       36.93      1.40 o 
   1   4  13        2.19        4.16      0.64 o 
   2   4  13        1.87        1.78      0.60 o 
   3   4  13       59.30       48.35      1.72 o 
   4   4  13       15.62       13.26      1.08 o 
   5   4  13        1.08       -0.10      0.63 o 
  -5   5  13        4.03        5.27      1.06 o 
  -4   5  13        0.24        0.10      0.88 o 
  -3   5  13        1.72        1.10      0.51 o 
  -2   5  13        0.23        1.22      0.51 o 
  -1   5  13       79.29       71.92      1.74 o 
   0   5  13        8.79        6.73      0.78 o 
   1   5  13        0.05       -0.26      0.49 o 
   2   5  13        9.38       11.55      1.15 o 
   3   5  13        0.70        1.75      0.80 o 
   4   5  13        1.59        0.67      0.78 o 
   5   5  13        2.04        2.89      0.90 o 
  -4   6  13       18.26       22.43      1.44 o 
  -3   6  13        3.44        1.96      0.66 o 
  -2   6  13       38.31       40.05      2.25 o 
  -1   6  13       35.21       33.75      2.28 o 
   0   6  13       35.25       38.34      1.87 o 
   1   6  13       63.52       59.01      1.84 o 
   2   6  13      155.54      136.17      3.62 o 
   3   6  13       46.86       40.69      2.05 o 
   4   6  13        0.21       -0.24      0.70 o 
  -3   7  13       22.72       30.09      1.92 o 
  -2   7  13       25.86       24.63      1.66 o 
  -1   7  13        0.12       -0.08      0.67 o 
   0   7  13        5.13        7.64      1.61 o 
   1   7  13        6.90        3.12      0.75 o 
   2   7  13        4.59        6.51      1.10 o 
   3   7  13       26.96       22.58      1.67 o 
  -1   8  13        0.02       -0.99      0.70 o 
   0   8  13        8.61        9.40      1.29 o 
   1   8  13        1.23        2.21      0.77 o 
  -6   0  14        8.90       13.76      2.20 o 
  -5   0  14       17.94       19.80      2.44 o 
  -4   0  14       12.15        8.92      1.85 o 
  -3   0  14      786.34      790.19     18.06 o 
  -2   0  14       39.24       39.75      2.92 o 
  -1   0  14        8.80        7.10      0.97 o 
   0   0  14        0.84        0.62      0.87 o 
   1   0  14       67.45       77.82      3.58 o 
   2   0  14      121.52      116.55      4.63 o 
   3   0  14       23.29       26.85      2.42 o 
   4   0  14       16.06       11.68      1.93 o 
   5   0  14        0.96        1.05      1.23 o 
  -6   1  14       12.23       13.75      1.53 o 
  -5   1  14      100.70      101.84      3.45 o 
  -4   1  14        1.91        1.76      0.88 o 
  -3   1  14       99.26      106.43      3.57 o 
  -2   1  14      144.06      143.86      2.98 o 
  -1   1  14        4.28        4.29      0.59 o 
   0   1  14       17.53       17.67      1.23 o 
   1   1  14       42.04       40.26      1.81 o 
   2   1  14        0.44        0.62      0.73 o 
   3   1  14       18.50       19.54      1.71 o 
   4   1  14        0.37        1.77      0.83 o 
   5   1  14        1.33       -0.03      0.81 o 
  -6   2  14        3.44        2.44      1.09 o 
  -5   2  14       25.92       24.45      1.84 o 
  -4   2  14       20.45       19.15      1.61 o 
  -3   2  14       12.31       11.71      1.35 o 
  -2   2  14       15.08       14.48      1.02 o 
  -1   2  14       34.37       30.50      3.60 o 
   0   2  14        0.04       -0.30      1.00 o 
   1   2  14        0.02        0.74      0.68 o 
   2   2  14       24.25       22.97      1.60 o 
   3   2  14       10.08       10.02      1.28 o 
   4   2  14       37.87       40.58      2.24 o 
   5   2  14        0.07       -0.63      0.72 o 
  -5   3  14        1.99        0.98      0.98 o 
  -4   3  14        5.80        5.88      1.11 o 
  -3   3  14       19.36       22.04      2.27 o 
  -2   3  14        6.48        6.20      0.80 o 
  -1   3  14        0.42        0.72      0.65 o 
   0   3  14        0.42       -0.49      0.59 o 
   1   3  14        0.21        0.19      0.67 o 
   2   3  14        8.46        7.52      1.09 o 
   3   3  14       50.24       53.84      2.47 o 
   4   3  14       13.81       10.20      1.89 o 
   5   3  14        3.79        3.24      1.09 o 
  -5   4  14        7.79        5.84      1.14 o 
  -4   4  14       15.93       15.30      1.42 o 
  -3   4  14        2.80        2.33      0.70 o 
  -2   4  14        3.82        1.99      0.80 o 
  -1   4  14        5.48        6.23      0.82 o 
   0   4  14        4.49        4.72      0.74 o 
   1   4  14       45.43       47.49      2.07 o 
   2   4  14        0.37       -0.14      0.67 o 
   3   4  14        0.77       -0.04      0.81 o 
   4   4  14        3.32        1.01      0.89 o 
   5   4  14        0.02        0.92      1.11 o 
  -4   5  14        5.16        6.82      1.13 o 
  -3   5  14       95.68      107.92      2.68 o 
  -2   5  14       30.76       32.87      1.49 o 
  -1   5  14        6.52        4.29      0.72 o 
   0   5  14        1.10        0.44      0.64 o 
   1   5  14        4.56        5.79      1.00 o 
   2   5  14       57.47       53.85      2.36 o 
   3   5  14       11.19       11.87      3.01 o 
   4   5  14        3.29        2.31      1.62 o 
  -3   6  14        6.16        6.99      1.49 o 
  -2   6  14       17.31       13.13      1.33 o 
  -1   6  14       10.89        9.45      0.95 o 
   0   6  14       23.90       20.60      1.50 o 
   1   6  14       26.04       26.42      1.34 o 
   2   6  14       65.04       62.79      4.38 o 
   3   6  14        2.09       -0.45      0.78 o 
  -2   7  14        0.03        1.09      0.86 o 
  -1   7  14        0.52        0.01      0.73 o 
   0   7  14        2.03        3.61      1.00 o 
   1   7  14        2.19        3.65      1.63 o 
   2   7  14       33.86       30.88      1.92 o 
  -5   1  15        6.33        4.41      1.12 o 
  -4   1  15       48.81       46.65      2.42 o 
  -3   1  15       89.65       99.35      3.48 o 
  -2   1  15      190.86      192.51     11.26 o 
  -1   1  15        9.05        8.96      0.78 o 
   0   1  15       15.35       11.72      1.10 o 
   1   1  15        0.99        0.49      0.86 o 
   2   1  15        0.31        0.89      0.79 o 
   3   1  15        1.81        2.21      1.13 o 
   4   1  15        1.96        0.88      0.89 o 
   5   1  15        4.48        3.76      1.11 o 
  -5   2  15        0.02       -0.37      1.06 o 
  -4   2  15       10.52       10.80      1.42 o 
  -3   2  15       11.37        8.39      1.26 o 
  -2   2  15        0.27       -0.44      0.52 o 
  -1   2  15        9.21        7.68      0.90 o 
   0   2  15        2.73        1.54      1.01 o 
   1   2  15       44.21       46.16      2.05 o 
   2   2  15        1.24        1.01      0.83 o 
   3   2  15       71.82       79.57      2.99 o 
   4   2  15       24.47       21.23      1.81 o 
   5   2  15        0.34        0.64      0.93 o 
  -5   3  15        0.30       -0.48      1.03 o 
  -4   3  15        6.27        7.68      1.24 o 
  -3   3  15       16.41       21.90      1.72 o 
  -2   3  15        7.39        9.27      0.94 o 
  -1   3  15       44.18       46.94      1.76 o 
   0   3  15       22.35       26.66      1.31 o 
   1   3  15        0.98        0.94      0.73 o 
   2   3  15        0.49       -0.30      0.73 o 
   3   3  15       47.17       48.69      2.36 o 
   4   3  15       41.94       41.54      2.37 o 
  -4   4  15        2.06        1.81      0.92 o 
  -3   4  15       10.63       10.50      1.28 o 
  -2   4  15        0.01       -0.75      0.50 o 
  -1   4  15        9.27        7.97      0.91 o 
   0   4  15        0.72        0.09      0.66 o 
   1   4  15        1.87        1.63      1.68 o 
   2   4  15        3.08        0.37      0.81 o 
   3   4  15       20.60       24.26      4.32 o 
   4   4  15       26.37       24.63      1.85 o 
  -3   5  15        2.60        1.73      0.72 o 
  -2   5  15        8.16        7.54      0.93 o 
  -1   5  15       11.22        8.19      0.93 o 
   0   5  15        0.24        0.04      0.67 o 
   1   5  15       16.96       17.94      1.49 o 
   2   5  15       25.09       22.13      1.67 o 
   3   5  15        4.96        4.27      1.14 o 
  -2   6  15       41.08       37.13      2.03 o 
  -1   6  15       47.72       37.65      2.03 o 
   0   6  15        0.13        0.40      1.11 o 
   1   6  15        3.28        0.95      1.15 o 
   2   6  15        9.70       13.47      1.51 o 
  -4   0  16      176.73      170.48      6.81 o 
  -3   0  16       22.59       20.02      2.52 o 
  -2   0  16       71.71       74.76      4.21 o 
  -1   0  16        0.30        0.08      0.72 o 
   0   0  16       15.07       21.09      2.11 o 
   1   0  16       12.74       10.43      1.71 o 
   2   0  16        0.09        0.44      1.17 o 
   3   0  16      101.71      112.24      5.16 o 
   4   0  16        0.42        1.49      1.49 o 
  -4   1  16        1.87        0.13      0.88 o 
  -3   1  16      117.37      125.73      4.04 o 
  -2   1  16        7.36       10.34      1.40 o 
  -1   1  16       10.24        8.51      0.99 o 
   0   1  16       35.03       36.87      1.93 o 
   1   1  16       22.70       22.75      1.61 o 
   2   1  16        5.98        4.04      1.04 o 
   3   1  16       10.23       11.32      1.44 o 
   4   1  16       20.47       21.90      1.87 o 
  -4   2  16        0.25       -0.79      1.30 o 
  -3   2  16        0.27        1.04      0.90 o 
  -2   2  16        2.07        1.74      1.73 o 
  -1   2  16        3.52        4.30      1.07 o 
   0   2  16        6.59        7.57      1.07 o 
   1   2  16        3.83        3.00      1.05 o 
   2   2  16       35.72       34.48      3.46 o 
   3   2  16       57.52       58.66      2.66 o 
   4   2  16       17.39       16.78      1.68 o 
  -4   3  16        3.47        3.93      1.15 o 
  -3   3  16        0.56        0.95      1.26 o 
  -2   3  16       22.78       20.74      1.30 o 
  -1   3  16       61.04       58.08      1.99 o 
   0   3  16       24.58       25.16      2.93 o 
   1   3  16       18.06       17.41      1.44 o 
   2   3  16       15.68       17.71      1.57 o 
   3   3  16        0.72       -0.13      0.89 o 
  -3   4  16        3.34        2.82      1.04 o 
  -2   4  16        5.92        4.94      1.21 o 
  -1   4  16        4.70        4.50      0.81 o 
   0   4  16       13.07        9.91      1.25 o 
   1   4  16        0.03       -0.54      0.77 o 
   2   4  16        2.96        4.79      1.37 o 
   3   4  16        9.87        9.79      1.39 o 
  -2   5  16       28.81       29.60      1.51 o 
  -1   5  16       25.59       31.86      1.75 o 
   0   5  16       11.96       14.83      1.43 o 
   1   5  16       12.50       15.59      2.11 o 
   2   5  16        0.27       -0.13      0.86 o 
  -3   1  17       13.80       14.54      1.66 o 
  -2   1  17       62.79       62.60      2.84 o 
  -1   1  17       12.80       14.67      1.21 o 
   0   1  17        1.38        2.19      0.83 o 
   1   1  17        0.04       -0.01      0.74 o 
   2   1  17        1.23       -0.04      0.86 o 
   3   1  17        9.53        9.71      1.55 o 
  -3   2  17       58.07       56.74      2.76 o 
  -2   2  17        2.61        3.13      1.07 o 
  -1   2  17        0.36        1.61      0.75 o 
   0   2  17        1.21        0.63      0.81 o 
   1   2  17        4.01        4.13      1.47 o 
   2   2  17        1.66        1.14      2.21 o 
   3   2  17        2.55        3.27      1.17 o 
  -3   3  17       17.83       19.72      2.46 o 
  -2   3  17       12.34       15.55      1.23 o 
  -1   3  17       20.28       18.51      1.33 o 
   0   3  17        1.45        0.23      0.81 o 
   1   3  17        0.07       -0.85      0.75 o 
   2   3  17        5.18        7.00      1.25 o 
  -2   4  17       23.53       29.28      1.58 o 
  -1   4  17        6.89        6.55      0.95 o 
   0   4  17        5.54        3.57      2.36 o 
   1   4  17        0.84        0.83      1.23 o 
  -2   0  18       54.89       63.48      4.27 o 
  -1   0  18       30.30       32.48      3.20 o 
   0   0  18        0.04       -0.68      1.09 o 
   1   0  18        2.09        1.69      1.23 o 
   2   0  18        0.60       -0.14      1.21 o 
  -2   1  18       40.65       41.94      2.50 o 
  -1   1  18        0.50        0.50      1.00 o 
   0   1  18        1.49        2.30      0.94 o 
   1   1  18        0.15       -0.35      0.77 o 
  -1   2  18        2.76        2.53      0.82 o 
   0   2  18        0.21       -1.13      0.77 o 
   1   2  18        0.88        0.35      0.85 o 
                                                 
